# Supplementary material for: Comparison of herpes simplex virus 1 genomic diversity between adult sexual transmission partners with genital infection
Source: PLoS Pathog. 2022 May 19;18(5):e1010437. doi: 10.1371/journal.ppat.1010437 (PMC9119503; doi:10.1371/journal.ppat.1010437)
Supplement: S2 Table — MVs detected in all viral genomes (as listed in Table 2) are listed in this table, along with quantitative statistics such as the number of sequence reads supporting the major vs. the minor variant alleles, the precise genome position of each variant, and its annotation (e.g. synonymous, non-synonymous, or intergenic). This file provides the supporting data for Table 2 and Figs 5–8. (XLSX) [file ppat.1010437.s002.xlsx]

## Sheet: Sheet1
Viral genome ID	MV position	Reference allele	Alternate allele	Variant frequency	Reads supporting reference allele on forward strand	Reads supporting reference allele on reverse strand	Reads supporting alternate allele on forward strand	Reads supporting alternate allele on reverse strand	Percent reads supporting minor allele on forward strand	Percent reads supporting minor allele on reverse strand	Type of variation	Gene	AA	Variant connected to the same sequencing read as nearby variant	Variant detected in transmission partner
v40_y14_oral1	11876	A	G	0.0289	237	31	5	3	62.5	37.5	synonymous variant	gene_UL9	p.Ser723Ser	no	above threshold
v40_y14_oral1	12128	A	G	0.0205	305	220	5	6	45.45	54.55	synonymous variant	gene_UL9	p.Pro639Pro	no	above threshold
v40_y14_oral1	12794	G	A	0.023	188	152	4	4	50	50	synonymous variant	gene_UL9	p.Asn417Asn	yes	below threshold
v40_y14_oral1	12797	C	A	0.0231	188	150	4	4	50	50	synonymous variant	gene_UL9	p.Leu416Leu	yes	below threshold
v40_y14_oral1	13688	C	T	0.0239	282	288	5	9	35.71	64.29	synonymous variant	gene_UL9	p.Leu119Leu	no	above threshold
v40_y14_oral1	14990	T	C	0.0297	108	121	3	4	42.86	57.14	synonymous variant	gene_UL10	p.Leu334Leu	no	below threshold
v40_y14_oral1	46683	G	T	0.0242	225	178	6	4	60	40	synonymous variant	gene_UL28	p.Arg759Arg	no	above threshold
v40_y14_oral1	51699	A	G	0.0215	198	212	4	5	44.44	55.56	synonymous variant	gene_UL29	p.Leu385Leu	no	above threshold
v40_y14_oral1	52842	T	C	0.028	211	136	8	2	80	20	synonymous variant	gene_UL29	p.Lys4Lys	yes	above threshold
v40_y14_oral1	52863	T	G	0.0251	229	120	7	2	77.78	22.22	intergenic variant	gene_UL28	na	yes	below threshold
v40_y14_oral1	71460	G	A	0.02	217	223	5	4	55.56	44.44	non-synonymous variant	gene_UL37	p.Thr1071Met	no	below threshold
v40_y14_oral1	72785	A	G	0.0237	382	400	12	7	63.16	36.84	synonymous variant	gene_UL37	p.Val629Val	no	above threshold
v40_y14_oral1	74479	G	T	0.0235	172	119	4	3	57.14	42.86	non-synonymous variant	gene_UL37	p.Leu65Met	no	above threshold
v40_y14_oral1	77178	C	G	0.0383	122	104	4	5	44.44	55.56	synonymous variant	gene_UL39	p.Val52Val	no	above threshold
v40_y14_oral1	85173	A	G	0.0243	167	154	4	4	50	50	intergenic variant	gene_UL41	na	yes	below threshold
v40_y14_oral1	85238	T	C	0.0203	204	182	4	4	50	50	intergenic variant	gene_UL41	na	yes	below threshold
v40_y14_oral1	94485	C	A	0.02	191	201	4	4	50	50	non-synonymous variant	gene_UL48	p.Glu391Asp	no	below threshold
v40_y14_oral1	107612	G	A	0.0405	94	143	5	5	50	50	intergenic variant	gene_UL56	na	yes	below threshold
v40_y14_oral1	107649	T	C	0.0359	80	135	4	4	50	50	intergenic variant	gene_UL56	na	yes	below threshold
v40_y14_oral1	107651	C	T	0.036	81	133	4	4	50	50	intergenic variant	gene_UL56	na	yes	below threshold
v40_y14_oral1	113613	A	G	0.0227	210	91	3	4	42.86	57.14	intergenic variant	gene_RL2	na	yes	below threshold
v40_y14_oral1	113632	T	C	0.0206	236	93	3	4	42.86	57.14	intergenic variant	hsv1-mir-H1	na	yes	above threshold
v40_y14_oral1	120375	T	C	0.025	227	124	5	4	55.56	44.44	synonymous variant	gene_RS1	p.Arg170Arg	no	below threshold
v40_y14_oral1	123281	T	G	0.0247	229	205	5	6	45.45	54.55	non-synonymous variant	gene_US1	p.Leu320Arg	no	below threshold
v40_y14_oral1	123694	G	T	0.026	340	296	9	8	52.94	47.06	intergenic variant	gene_RS1	na	no	above threshold
v40_y14_oral1	125728	G	A	0.0272	188	206	6	5	54.55	45.45	synonymous variant	gene_US3	p.Pro276Pro	no	below threshold
v40_y14_oral1	132137	A	C	0.0245	342	294	10	6	62.5	37.5	non-synonymous variant	gene_US8	p.Gln404His	no	above threshold
v41_d354_oral	224	C	G	0.3443	26	14	12	9	57.14	42.86	non-synonymous variant	gene_UL1	p.Arg34Gly	yes	below threshold
v41_d354_oral	241	A	C	0.2909	26	13	9	7	56.25	43.75	synonymous variant	gene_UL1	p.Ile39Ile	yes	below threshold
v41_d354_oral	260	C	T	0.28	25	11	8	6	57.14	42.86	non-synonymous variant	gene_UL1	p.Pro46Ser	yes	below threshold
v41_d354_oral	434	C	T	0.4	13	17	11	9	55	45	synonymous variant	gene_UL1	p.Leu104Leu	yes	below threshold
v41_d354_oral	1514	T	C	0.3182	8	7	4	3	57.14	42.86	synonymous variant	gene_UL2	p.His281His	yes	below threshold
v41_d354_oral	1604	A	C	0.2778	14	12	8	2	80	20	synonymous variant	gene_UL2	p.Thr311Thr	yes	below threshold
v41_d354_oral	1616	T	C	0.5	11	9	13	7	65	35	synonymous variant	gene_UL2	p.Phe315Phe	yes	below threshold
v41_d354_oral	1621	T	C	0.3953	14	12	11	6	64.71	35.29	non-synonymous variant	gene_UL2	p.Val317Ala	yes	below threshold
v41_d354_oral	1628	T	C	0.3864	14	13	11	6	64.71	35.29	synonymous variant	gene_UL2	p.Asn319Asn	yes	below threshold
v41_d354_oral	1634	T	C	0.3953	14	12	11	6	64.71	35.29	synonymous variant	gene_UL2	p.Tyr321Tyr	yes	below threshold
v41_d354_oral	1700	C	T	0.4583	15	11	13	9	59.09	40.91	intergenic variant	gene_UL3	na	yes	below threshold
v41_d354_oral	1928	G	A	0.4167	7	7	4	6	40	60	non-synonymous variant	gene_UL3	p.Asp51Asn	yes	below threshold
v41_d354_oral	1968	C	T	0.3571	9	9	4	6	40	60	non-synonymous variant	gene_UL3	p.Ala64Val	yes	below threshold
v41_d354_oral	1981	T	C	0.4667	7	9	8	6	57.1429	42.8571	synonymous variant	gene_UL3	p.Ser68Ser	yes	below threshold
v41_d354_oral	2359	C	T	0.4231	10	5	8	3	72.73	27.27	synonymous variant	gene_UL3	p.Cys194Cys	no	below threshold
v41_d354_oral	2730	C	T	0.3333	8	12	4	6	40	60	synonymous variant	gene_UL4	p.Thr160Thr	yes	below threshold
v41_d354_oral	2737	A	G	0.375	6	14	6	6	50	50	non-synonymous variant	gene_UL4	p.Leu158Pro	yes	below threshold
v41_d354_oral	3090	A	G	0.3529	8	3	5	1	83.33	16.67	synonymous variant	gene_UL4	p.Ile40Ile	no	below threshold
v41_d354_oral	3206	A	C	0.3396	16	19	8	10	44.44	55.56	non-synonymous variant	gene_UL4	p.Ser2Ala	no	below threshold
v41_d354_oral	3411	G	A	0.359	11	14	8	6	57.14	42.86	synonymous variant	gene_UL5	p.Tyr836Tyr	na	below threshold
v41_d354_oral	3850	C	A	0.4038	16	15	11	10	52.38	47.62	non-synonymous variant	gene_UL5	p.Gly690Val	na	below threshold
v41_d354_oral	4116	C	T	0.4	2	7	2	4	33.33	66.67	non-synonymous variant	gene_UL5	p.Met601Ile	na	below threshold
v41_d354_oral	4780	C	T	0.4384	25	16	18	14	56.25	43.75	non-synonymous variant	gene_UL5	p.Ser380Asn	na	below threshold
v41_d354_oral	4992	G	A	0.4902	13	13	11	14	44	56	synonymous variant	gene_UL5	p.Cys309Cys	yes	below threshold
v41_d354_oral	5040	C	T	0.2222	12	16	4	4	50	50	synonymous variant	gene_UL5	p.Thr293Thr	yes	below threshold
v41_d354_oral	5333	C	T	0.3226	12	9	6	4	60	40	non-synonymous variant	gene_UL5	p.Ala196Thr	yes	not detected
v41_d354_oral	5436	T	C	0.3404	15	16	8	8	50	50	synonymous variant	gene_UL5	p.Gly161Gly	yes	below threshold
v41_d354_oral	6658	G	A	0.3846	7	9	6	4	60	40	non-synonymous variant	gene_UL6	p.Gly248Ser	yes	below threshold
v41_d354_oral	6693	T	C	0.3077	9	9	5	3	62.5	37.5	synonymous variant	gene_UL6	p.Pro259Pro	yes	above threshold
v41_d354_oral	6769	G	T	0.2903	11	11	7	2	77.78	22.22	non-synonymous variant	gene_UL6	p.Ala285Ser	yes	below threshold
v41_d354_oral	7100	C	T	0.3077	9	9	4	4	50	50	non-synonymous variant	gene_UL6	p.Ala395Val	na	below threshold
v41_d354_oral	7479	C	T	0.4091	5	8	4	5	44.4444	55.5556	synonymous variant	gene_UL6	p.Tyr521Tyr	na	below threshold
v41_d354_oral	8354	T	C	0.4	6	6	3	5	37.5	62.5	synonymous variant	gene_UL7	p.Leu145Leu	yes	below threshold
v41_d354_oral	8356	A	G	0.3529	5	6	2	4	33.33	66.67	synonymous variant	gene_UL7	p.Leu145Leu	yes	below threshold
v41_d354_oral	8413	C	T	0.4762	6	5	6	4	60	40	synonymous variant	gene_UL7	p.Val164Val	yes	below threshold
v41_d354_oral	8560	C	T	0.3793	11	7	6	5	54.55	45.45	synonymous variant	gene_UL7	p.His213His	yes	below threshold
v41_d354_oral	8596	G	T	0.4615	8	6	8	4	66.67	33.33	synonymous variant	gene_UL7	p.Pro225Pro	yes	below threshold
v41_d354_oral	8632	G	A	0.4074	9	7	8	3	72.73	27.27	synonymous variant	gene_UL7	p.Pro237Pro	yes	below threshold
v41_d354_oral	8701	T	G	0.4419	14	10	9	10	47.3684	52.6316	synonymous variant	gene_UL7	p.Gly260Gly	yes	below threshold
v41_d354_oral	8714	G	T	0.4681	13	12	9	13	40.9091	59.0909	non-synonymous variant	gene_UL7	p.Cys265Gly	yes	below threshold
v41_d354_oral	9069	G	T	0.45	6	5	5	4	55.56	44.44	synonymous variant	gene_UL8	p.Gly732Gly	yes	below threshold
v41_d354_oral	9183	G	A	0.4286	4	4	3	3	50	50	synonymous variant	gene_UL8	p.Val694Val	yes	below threshold
v41_d354_oral	9243	G	A	0.3684	7	5	3	4	42.86	57.14	synonymous variant	gene_UL8	p.His674His	yes	below threshold
v41_d354_oral	9300	G	A	0.45	5	6	4	5	44.4444	55.5556	synonymous variant	gene_UL8	p.Ala655Ala	no	below threshold
v41_d354_oral	10137	C	T	0.3333	3	9	2	4	33.33	66.67	synonymous variant	gene_UL8	p.Ala376Ala	na	below threshold
v41_d354_oral	10449	A	G	0.4688	10	7	8	7	53.33	46.67	synonymous variant	gene_UL8	p.Val272Val	na	below threshold
v41_d354_oral	11396	A	G	0.3043	7	9	3	4	42.86	57.14	intergenic variant	gene_UL8	na	na	below threshold
v41_d354_oral	12021	C	T	0.3704	9	8	6	4	60	40	synonymous variant	gene_UL9	p.Leu675Leu	na	below threshold
v41_d354_oral	12129	G	A	0.5	9	5	9	5	64.29	35.71	synonymous variant	gene_UL9	p.Pro639Pro	no	below threshold
v41_d354_oral	12744	G	T	0.3462	8	9	5	4	55.56	44.44	synonymous variant	gene_UL9	p.Thr434Thr	na	below threshold
v41_d354_oral	13236	C	T	0.3333	11	13	7	5	58.33	41.67	synonymous variant	gene_UL9	p.Pro270Pro	na	below threshold
v41_d354_oral	13689	C	T	0.383	14	15	10	8	55.56	44.44	synonymous variant	gene_UL9	p.Leu119Leu	na	above threshold
v41_d354_oral	14016	C	T	0.4722	8	11	8	9	47.06	52.94	synonymous variant	gene_UL9	p.Gly10Gly	na	below threshold
v41_d354_oral	14127	T	C	0.4	9	9	6	6	50	50	synonymous variant	gene_UL10	p.Leu46Leu	no	below threshold
v41_d354_oral	14529	G	T	0.4815	8	6	7	6	53.85	46.15	synonymous variant	gene_UL10	p.Ala180Ala	yes	below threshold
v41_d354_oral	14622	T	C	0.5	6	1	5	2	71.43	28.57	synonymous variant	gene_UL10	p.Val211Val	yes	below threshold
v41_d354_oral	14886	A	C	0.3514	11	13	6	7	46.15	53.85	synonymous variant	gene_UL10	p.Ala299Ala	na	below threshold
v41_d354_oral	15003	G	A	0.3333	6	6	4	2	66.67	33.33	synonymous variant	gene_UL10	p.Val338Val	na	below threshold
v41_d354_oral	15649	A	G	0.4231	7	8	5	6	45.45	54.55	non-synonymous variant	gene_UL11	p.Trp77Arg	yes	below threshold
v41_d354_oral	15776	A	G	0.2333	11	12	3	4	42.86	57.14	synonymous variant	gene_UL11	p.Asp34Asp	yes	below threshold
v41_d354_oral	15856	C	T	0.25	18	18	6	6	50	50	non-synonymous variant	gene_UL11	p.Ala8Thr	yes	below threshold
v41_d354_oral	15922	G	T	0.2439	16	15	4	6	40	60	synonymous variant	gene_UL12	p.Ile584Ile	yes	below threshold
v41_d354_oral	16144	G	C	0.2581	12	11	3	5	37.5	62.5	synonymous variant	gene_UL12	p.Leu510Leu	na	not detected
v41_d354_oral	16453	C	T	0.2286	11	16	5	3	62.5	37.5	synonymous variant	gene_UL12	p.Lys407Lys	na	below threshold
v41_d354_oral	16764	C	A	0.4762	5	6	4	6	40	60	non-synonymous variant	gene_UL12	p.Asp304Tyr	na	below threshold
v41_d354_oral	17202	G	T	0.4074	8	8	4	7	36.36	63.64	non-synonymous variant	gene_UL12	p.Arg158Ser	yes	below threshold
v41_d354_oral	17260	G	T	0.4419	14	10	8	11	42.11	57.89	synonymous variant	gene_UL12	p.Pro138Pro	yes	below threshold
v41_d354_oral	17278	A	C	0.25	18	18	6	6	50	50	synonymous variant	gene_UL12	p.Val132Val	yes	below threshold
v41_d354_oral	17353	A	G	0.2222	22	20	8	4	66.67	33.33	synonymous variant	gene_UL12	p.Pro107Pro	yes	below threshold
v41_d354_oral	17646	G	A	0.3125	9	13	5	5	50	50	non-synonymous variant	gene_UL12	p.Pro10Ser	na	below threshold
v41_d354_oral	18131	A	C	0.2273	17	17	4	6	40	60	synonymous variant	gene_UL13	p.Leu386Leu	na	not detected
v41_d354_oral	18461	C	T	0.3038	30	25	10	14	41.67	58.33	synonymous variant	gene_UL13	p.Leu276Leu	na	below threshold
v41_d354_oral	18800	G	A	0.3243	19	6	6	6	50	50	synonymous variant	gene_UL13	p.Gly163Gly	na	not detected
v41_d354_oral	18917	A	G	0.2982	21	19	6	11	35.29	64.71	synonymous variant	gene_UL13	p.Leu124Leu	yes	below threshold
v41_d354_oral	18995	A	C	0.4359	13	9	6	11	35.29	64.71	synonymous variant	gene_UL13	p.Ala98Ala	yes	below threshold
v41_d354_oral	19122	C	A	0.2703	8	19	5	5	50	50	non-synonymous variant	gene_UL13	p.Gly56Val	yes	below threshold
v41_d354_oral	19172	T	G	0.3659	10	16	8	7	53.33	46.67	non-synonymous variant	gene_UL14	p.His177Pro	yes	below threshold
v41_d354_oral	19196	C	G	0.4878	8	13	11	9	55	45	non-synonymous variant	gene_UL14	p.Trp169Ser	yes	below threshold
v41_d354_oral	19336	C	G	0.3429	7	8	7	5	58.33	41.67	non-synonymous variant	gene_UL14	p.Glu122Asp	yes	below threshold
v41_d354_oral	20327	T	C	0.3636	8	6	4	4	50	50	synonymous variant	gene_UL15	p.Ser174Ser	na	below threshold
v41_d354_oral	21193	G	T	0.2105	16	14	4	4	50	50	non-synonymous variant	gene_UL16	p.Leu297Ile	na	below threshold
v41_d354_oral	21368	G	A	0.375	7	8	5	4	55.56	44.44	synonymous variant	gene_UL16	p.Thr238Thr	na	not detected
v41_d354_oral	21853	G	A	0.2564	13	16	4	6	40	60	synonymous variant	gene_UL16	p.Leu77Leu	na	not detected
v41_d354_oral	22141	G	A	0.3214	11	8	4	5	44.44	55.56	intergenic variant	gene_UL12	na	yes	not detected
v41_d354_oral	22142	G	A	0.3929	10	7	5	6	45.45	54.55	intergenic variant	gene_UL12	na	yes	below threshold
v41_d354_oral	22733	A	G	0.3333	4	8	3	3	50	50	synonymous variant	gene_UL17	p.Arg517Arg	na	below threshold
v41_d354_oral	23069	G	T	0.2692	8	11	4	3	57.14	42.86	synonymous variant	gene_UL17	p.Ser405Ser	na	below threshold
v41_d354_oral	23230	C	T	0.3333	6	8	3	4	42.86	57.14	non-synonymous variant	gene_UL17	p.Ala352Thr	yes	below threshold
v41_d354_oral	23243	C	A	0.3684	6	6	3	4	42.86	57.14	synonymous variant	gene_UL17	p.Leu347Leu	yes	below threshold
v41_d354_oral	23292	A	G	0.3529	5	4	3	3	50	50	non-synonymous variant	gene_UL17	p.Val331Ala	yes	not detected
v41_d354_oral	23541	A	G	0.2917	9	8	3	4	42.86	57.14	non-synonymous variant	gene_UL17	p.Val248Ala	na	below threshold
v41_d354_oral	24237	A	C	0.2041	20	19	6	4	60	40	non-synonymous variant	gene_UL17	p.Val16Gly	yes	not detected
v41_d354_oral	24316	A	G	0.2778	26	26	9	11	45	55	intergenic variant	gene_UL14	na	yes	below threshold
v41_d354_oral	25080	A	G	0.4706	5	4	4	4	50	50	synonymous variant	gene_UL15	p.Thr563Thr	na	below threshold
v41_d354_oral	25200	C	A	0.4375	4	5	3	4	42.86	57.14	synonymous variant	gene_UL15	p.Leu603Leu	no	below threshold
v41_d354_oral	25509	C	T	0.4706	5	4	5	3	62.5	37.5	synonymous variant	gene_UL15	p.Asp706Asp	yes	below threshold
v41_d354_oral	25587	A	G	0.4286	9	7	7	5	58.3333	41.6667	synonymous variant	gene_UL15	p.Thr732Thr	yes	below threshold
v41_d354_oral	25802	G	A	0.3529	4	7	1	5	16.67	83.33	intergenic variant	gene_UL16	na	na	below threshold
v41_d354_oral	26436	G	T	0.375	8	7	3	6	33.33	66.67	non-synonymous variant	gene_UL18	p.Leu135Ile	no	below threshold
v41_d354_oral	26476	G	A	0.2258	13	11	4	3	57.14	42.86	synonymous variant	gene_UL18	p.Phe121Phe	no	not detected
v41_d354_oral	26652	A	G	0.2857	14	11	5	5	50	50	synonymous variant	gene_UL18	p.Leu63Leu	no	below threshold
v41_d354_oral	26860	G	A	0.2419	28	19	9	6	60	40	intergenic variant	gene_UL16	na	no	not detected
v41_d354_oral	26909	G	A	0.4576	22	10	16	11	59.26	40.74	intergenic variant	gene_UL16	na	yes	below threshold
v41_d354_oral	26917	G	A	0.3833	24	13	12	11	52.17	47.83	intergenic variant	gene_UL16	na	yes	below threshold
v41_d354_oral	27010	G	T	0.3934	22	15	12	12	50	50	intergenic variant	gene_UL16	na	yes	below threshold
v41_d354_oral	27041	A	G	0.3571	19	17	12	8	60	40	intergenic variant	gene_UL16	na	yes	below threshold
v41_d354_oral	27054	C	T	0.3333	22	16	10	9	52.63	47.37	intergenic variant	gene_UL16	na	yes	not detected
v41_d354_oral	27400	C	T	0.4286	9	15	11	7	61.11	38.89	non-synonymous variant	gene_UL19	p.Ala1306Thr	na	below threshold
v41_d354_oral	27602	G	A	0.2963	7	12	4	4	50	50	synonymous variant	gene_UL19	p.Phe1238Phe	na	not detected
v41_d354_oral	27902	T	G	0.3214	9	10	4	5	44.44	55.56	synonymous variant	gene_UL19	p.Leu1138Leu	na	below threshold
v41_d354_oral	29177	C	T	0.3333	11	7	4	5	44.44	55.56	synonymous variant	gene_UL19	p.Glu713Glu	na	below threshold
v41_d354_oral	30187	A	G	0.4	5	7	2	6	25	75	synonymous variant	gene_UL19	p.Leu377Leu	na	not detected
v41_d354_oral	30500	A	C	0.4615	4	3	4	2	66.67	33.33	synonymous variant	gene_UL19	p.Arg272Arg	na	below threshold
v41_d354_oral	31265	C	A	0.4255	12	15	11	9	55	45	non-synonymous variant	gene_UL19	p.Met17Ile	no	below threshold
v41_d354_oral	31307	A	G	0.2075	21	21	5	6	45.45	54.55	synonymous variant	gene_UL19	p.Ala3Ala	no	below threshold
v41_d354_oral	31437	G	A	0.3333	3	13	2	6	25	75	intergenic variant	gene_UL18	na	yes	not detected
v41_d354_oral	31572	A	C	0.2333	8	15	4	3	57.14	42.86	intergenic variant	gene_UL18	na	yes	not detected
v41_d354_oral	31911	G	T	0.375	8	7	5	4	55.56	44.44	synonymous variant	gene_UL20	p.Ile120Ile	na	below threshold
v41_d354_oral	32211	A	G	0.4444	13	7	8	8	50	50	synonymous variant	gene_UL20	p.Phe20Phe	yes	not detected
v41_d354_oral	32313	C	T	0.2	21	19	5	5	50	50	intergenic variant	gene_UL19	na	yes	below threshold
v41_d354_oral	32591	C	T	0.2667	16	17	7	5	58.33	41.67	intergenic variant	gene_UL19	na	no	below threshold
v41_d354_oral	32754	G	T	0.3667	9	10	6	5	54.55	45.45	intergenic variant	gene_UL19	na	no	below threshold
v41_d354_oral	33199	T	G	0.4074	8	8	6	5	54.55	45.45	non-synonymous variant	gene_UL21	p.Leu115Arg	no	below threshold
v41_d354_oral	33281	G	A	0.35	7	6	3	4	42.86	57.14	synonymous variant	gene_UL21	p.Gln142Gln	no	not detected
v41_d354_oral	33899	A	G	0.3333	12	2	4	3	57.14	42.86	synonymous variant	gene_UL21	p.Leu348Leu	no	not detected
v41_d354_oral	33956	A	C	0.2143	14	19	3	6	33.33	66.67	synonymous variant	gene_UL21	p.Leu367Leu	yes	below threshold
v41_d354_oral	34047	T	G	0.32	9	8	4	4	50	50	non-synonymous variant	gene_UL21	p.Phe398Val	yes	below threshold
v41_d354_oral	34188	G	A	0.4762	6	5	5	5	50	50	non-synonymous variant	gene_UL21	p.Ala445Thr	no	not detected
v41_d354_oral	35076	C	T	0.3696	13	16	7	10	41.18	58.82	synonymous variant	gene_UL22	p.Pro696Pro	na	below threshold
v41_d354_oral	35418	G	A	0.3636	14	14	7	9	43.75	56.25	synonymous variant	gene_UL22	p.Leu582Leu	yes	below threshold
v41_d354_oral	35514	G	T	0.3704	8	9	3	7	30	70	synonymous variant	gene_UL22	p.Ala550Ala	yes	not detected
v41_d354_oral	35582	G	T	0.5	2	7	2	7	22.22	77.78	non-synonymous variant	gene_UL22	p.Gln528Lys	yes	not detected
v41_d354_oral	36836	G	A	0.3214	10	9	3	6	33.3333	66.6667	non-synonymous variant	gene_UL22	p.Ser110Pro	na	not detected
v41_d354_oral	37130	G	T	0.48	6	7	3	9	25	75	non-synonymous variant	gene_UL22	p.Leu12Ile	na	below threshold
v41_d354_oral	38608	G	A	0.5	8	9	8	9	47.06	52.94	non-synonymous variant	gene_UL24	p.Glu31Lys	na	below threshold
v41_d354_oral	39087	T	C	0.48	5	7	7	5	58.33	41.67	synonymous variant	gene_UL24	p.Pro190Pro	yes	not detected
v41_d354_oral	39129	C	T	0.4091	7	6	4	5	44.4444	55.5556	synonymous variant	gene_UL24	p.Gly204Gly	yes	not detected
v41_d354_oral	39193	C	T	0.4118	4	6	3	4	42.86	57.14	non-synonymous variant	gene_UL24	p.Pro226Ser	yes	not detected
v41_d354_oral	39208	T	G	0.4	4	5	2	4	33.3333	66.6667	non-synonymous variant	gene_UL24	p.Val231Leu	yes	below threshold
v41_d354_oral	40101	C	T	0.4571	9	10	9	7	56.25	43.75	non-synonymous variant	gene_UL25	p.Leu170Ser	na	below threshold
v41_d354_oral	40964	A	G	0.4688	9	8	9	6	60	40	non-synonymous variant	gene_UL25	p.Ile458Val	na	below threshold
v41_d354_oral	41164	C	T	0.2188	12	13	3	4	42.86	57.14	synonymous variant	gene_UL25	p.His524His	na	below threshold
v41_d354_oral	41456	C	A	0.3214	12	7	3	6	33.33	66.67	intergenic variant	gene_UL22	na	na	not detected
v41_d354_oral	41632	C	A	0.4737	5	5	5	4	55.5556	44.4444	synonymous variant	gene_UL26	p.Pro15Pro	na	below threshold
v41_d354_oral	41839	G	A	0.45	12	10	8	10	44.44	55.56	synonymous variant	gene_UL26	p.Gly84Gly	yes	below threshold
v41_d354_oral	41857	G	A	0.5	9	9	9	9	50	50	synonymous variant	gene_UL26	p.Gln90Gln	yes	below threshold
v41_d354_oral	42184	G	A	0.4074	9	7	6	5	54.55	45.45	synonymous variant	gene_UL26	p.Gly199Gly	yes	below threshold
v41_d354_oral	42195	C	A	0.3214	11	8	5	4	55.56	44.44	non-synonymous variant	gene_UL26	p.Ala203Glu	yes	not detected
v41_d354_oral	42486	T	C	0.4706	4	5	3	5	37.5	62.5	non-synonymous variant	gene_UL26	p.Ser300Leu	yes	below threshold
v41_d354_oral	42488	C	T	0.5	4	5	4	5	44.44	55.56	non-synonymous variant	gene_UL26	p.Pro301Ser	yes	below threshold
v41_d354_oral	43054	A	G	0.3684	6	6	4	3	57.14	42.86	synonymous variant	gene_UL26	p.Gln489Gln	yes	not detected
v41_d354_oral	43079	A	C	0.4	6	6	5	3	62.5	37.5	synonymous variant	gene_UL26	p.Arg498Arg	yes	not detected
v41_d354_oral	43099	G	A	0.3913	7	7	5	4	55.56	44.44	synonymous variant	gene_UL26	p.Gly504Gly	yes	not detected
v41_d354_oral	43556	C	T	0.3333	9	7	5	3	62.5	37.5	intergenic variant	gene_UL23	na	yes	below threshold
v41_d354_oral	43605	G	C	0.3684	7	5	4	3	57.14	42.86	intergenic variant	gene_UL24	na	yes	below threshold
v41_d354_oral	43608	T	G	0.5	6	4	6	4	60	40	intergenic variant	gene_UL24	na	yes	below threshold
v41_d354_oral	43641	T	C	0.3333	10	10	7	3	70	30	intergenic variant	gene_UL24	na	yes	below threshold
v41_d354_oral	43683	A	G	0.4074	8	8	6	5	54.55	45.45	intergenic variant	gene_UL24	na	yes	below threshold
v41_d354_oral	43753	T	C	0.2857	11	14	4	6	40	60	intergenic variant	gene_UL24	na	yes	not detected
v41_d354_oral	43797	A	C	0.303	9	14	4	6	40	60	intergenic variant	gene_UL24	na	yes	below threshold
v41_d354_oral	43812	G	A	0.32	3	14	3	5	37.5	62.5	intergenic variant	gene_UL24	na	yes	not detected
v41_d354_oral	44012	C	A	0.4783	9	3	6	5	54.55	45.45	synonymous variant	gene_UL27	p.Ser854Ser	yes	below threshold
v41_d354_oral	44044	G	T	0.4	8	10	6	6	50	50	synonymous variant	gene_UL27	p.Arg844Arg	yes	below threshold
v41_d354_oral	44360	G	A	0.2619	17	14	5	6	45.45	54.55	synonymous variant	gene_UL27	p.Phe738Phe	yes	below threshold
v41_d354_oral	44366	G	A	0.4773	13	10	12	9	57.14	42.86	synonymous variant	gene_UL27	p.Gly736Gly	yes	below threshold
v41_d354_oral	44462	C	T	0.4	15	15	9	11	45	55	synonymous variant	gene_UL27	p.Glu704Glu	yes	below threshold
v41_d354_oral	44594	G	A	0.4717	13	15	11	14	44	56	synonymous variant	gene_UL27	p.Ser660Ser	yes	below threshold
v41_d354_oral	45179	T	C	0.4375	12	15	8	13	38.1	61.9	synonymous variant	gene_UL27	p.Val465Val	yes	below threshold
v41_d354_oral	45197	C	T	0.2041	17	22	4	6	40	60	synonymous variant	gene_UL27	p.Thr459Thr	yes	not detected
v41_d354_oral	45365	C	A	0.2295	24	23	6	8	42.86	57.14	synonymous variant	gene_UL27	p.Pro403Pro	na	not detected
v41_d354_oral	45709	G	A	0.2791	13	18	6	6	50	50	synonymous variant	gene_UL27	p.Leu289Leu	na	not detected
v41_d354_oral	45854	C	T	0.3462	9	8	5	4	55.56	44.44	synonymous variant	gene_UL27	p.Ala240Ala	no	not detected
v41_d354_oral	45860	G	A	0.4615	8	6	6	6	50	50	synonymous variant	gene_UL27	p.Asn238Asn	yes	below threshold
v41_d354_oral	45896	G	A	0.45	5	6	5	4	55.56	44.44	synonymous variant	gene_UL27	p.Asp226Asp	yes	not detected
v41_d354_oral	46662	T	G	0.4444	7	8	6	6	50	50	synonymous variant	gene_UL28	p.Arg759Arg	no	below threshold
v41_d354_oral	46781	G	T	0.225	14	17	4	5	44.44	55.56	non-synonymous variant	gene_UL28	p.Arg720Ser	no	below threshold
v41_d354_oral	48630	G	A	0.4706	3	6	7	1	87.5	12.5	synonymous variant	gene_UL28	p.Thr103Thr	na	below threshold
v41_d354_oral	50016	C	A	0.3913	7	7	5	4	55.56	44.44	synonymous variant	gene_UL29	p.Ala939Ala	no	not detected
v41_d354_oral	50162	G	A	0.4118	8	12	7	7	50	50	synonymous variant	gene_UL29	p.Leu891Leu	no	below threshold
v41_d354_oral	51355	C	T	0.4194	10	8	6	7	46.15	53.85	non-synonymous variant	gene_UL29	p.Ser493Asn	na	below threshold
v41_d354_oral	51550	A	G	0.3846	13	11	7	8	46.67	53.33	non-synonymous variant	gene_UL29	p.Val428Ala	yes	not detected
v41_d354_oral	51657	A	G	0.4	10	11	7	7	50	50	synonymous variant	gene_UL29	p.Gly392Gly	yes	not detected
v41_d354_oral	51678	G	A	0.3846	7	9	5	5	50	50	synonymous variant	gene_UL29	p.Leu385Leu	yes	above threshold
v41_d354_oral	51701	T	C	0.4762	5	6	4	6	40	60	non-synonymous variant	gene_UL29	p.Ser378Gly	yes	not detected
v41_d354_oral	51714	C	A	0.45	5	6	4	5	44.44	55.56	synonymous variant	gene_UL29	p.Gly373Gly	yes	not detected
v41_d354_oral	51732	G	C	0.4	4	5	2	4	33.33	66.67	synonymous variant	gene_UL29	p.Arg367Arg	yes	not detected
v41_d354_oral	52125	G	A	0.4667	3	5	1	6	14.2857	85.7143	synonymous variant	gene_UL29	p.Leu236Leu	na	below threshold
v41_d354_oral	52503	C	T	0.32	9	8	4	4	50	50	synonymous variant	gene_UL29	p.Pro110Pro	na	below threshold
v41_d354_oral	52821	T	C	0.2857	5	5	2	2	50	50	synonymous variant	gene_UL29	p.Lys4Lys	yes	below threshold
v41_d354_oral	52855	A	G	0.2667	5	6	2	2	50	50	intergenic variant	gene_UL28	na	yes	not detected
v41_d354_oral	53471	G	T	0.3333	9	7	5	3	62.5	37.5	intergenic variant	gene_UL28	na	yes	not detected
v41_d354_oral	53482	G	T	0.3571	8	10	6	4	60	40	intergenic variant	gene_UL28	na	yes	not detected
v41_d354_oral	53520	G	T	0.4706	9	9	7	9	43.75	56.25	intergenic variant	gene_UL28	na	yes	below threshold
v41_d354_oral	53521	G	T	0.3235	11	12	6	5	54.55	45.45	intergenic variant	gene_UL28	na	yes	below threshold
v41_d354_oral	53548	C	A	0.4	7	8	3	7	30	70	intergenic variant	gene_UL28	na	yes	below threshold
v41_d354_oral	54221	T	C	0.25	10	11	4	3	57.14	42.86	synonymous variant	gene_UL30	p.Val212Val	na	not detected
v41_d354_oral	54581	A	G	0.2593	11	9	5	2	71.43	28.57	synonymous variant	gene_UL30	p.Pro332Pro	na	below threshold
v41_d354_oral	55521	G	A	0.2258	11	13	4	3	57.14	42.86	non-synonymous variant	gene_UL30	p.Ala646Thr	no	not detected
v41_d354_oral	55599	A	G	0.4615	8	6	6	6	50	50	non-synonymous variant	gene_UL30	p.Asp672Asn	no	below threshold
v41_d354_oral	56099	A	G	0.4211	6	5	5	3	62.5	37.5	synonymous variant	gene_UL30	p.Thr838Thr	yes	below threshold
v41_d354_oral	56180	T	C	0.3478	9	6	5	3	62.5	37.5	synonymous variant	gene_UL30	p.Asp865Asp	yes	below threshold
v41_d354_oral	56222	C	G	0.32	13	4	5	3	62.5	37.5	synonymous variant	gene_UL30	p.Ser879Ser	yes	not detected
v41_d354_oral	56298	A	G	0.25	13	11	4	4	50	50	non-synonymous variant	gene_UL30	p.Met905Val	yes	not detected
v41_d354_oral	56429	T	C	0.5	7	6	6	7	46.15	53.85	synonymous variant	gene_UL30	p.Gly948Gly	yes	not detected
v41_d354_oral	56873	A	C	0.4286	3	5	3	3	50	50	synonymous variant	gene_UL30	p.Leu1096Leu	na	not detected
v41_d354_oral	57207	G	A	0.2564	16	13	5	5	50	50	non-synonymous variant	gene_UL30	p.Ala1208Thr	na	not detected
v41_d354_oral	57709	C	G	0.25	17	19	6	6	50	50	synonymous variant	gene_UL31	p.Thr150Thr	na	not detected
v41_d354_oral	57883	C	G	0.4	9	10	7	7	50	50	synonymous variant	gene_UL31	p.Val92Val	yes	not detected
v41_d354_oral	57937	A	C	0.4643	7	8	7	6	53.8462	46.1538	non-synonymous variant	gene_UL31	p.Glu74Asp	yes	below threshold
v41_d354_oral	59117	A	G	0.4333	9	8	7	6	53.85	46.15	synonymous variant	gene_UL32	p.Ser275Ser	na	below threshold
v41_d354_oral	59806	G	A	0.4	4	5	1	5	20	80	non-synonymous variant	gene_UL32	p.Phe46Leu	na	below threshold
v41_d354_oral	60208	A	T	0.5	3	3	1	5	16.67	83.33	non-synonymous variant	gene_UL33	p.Asp90Val	na	not detected
v41_d354_oral	60409	G	T	0.3913	7	7	5	4	55.56	44.44	intergenic variant	gene_UL31	na	yes	below threshold
v41_d354_oral	60436	C	A	0.5	6	6	8	4	66.67	33.33	non-synonymous variant	gene_UL34	p.Pro9Thr	yes	below threshold
v41_d354_oral	60505	C	A	0.4464	16	15	12	13	48	52	synonymous variant	gene_UL34	p.Arg32Arg	yes	below threshold
v41_d354_oral	60627	T	C	0.3654	17	16	9	10	47.37	52.63	synonymous variant	gene_UL34	p.Leu72Leu	yes	below threshold
v41_d354_oral	60648	C	T	0.3462	18	16	9	9	50	50	synonymous variant	gene_UL34	p.Val79Val	yes	below threshold
v41_d354_oral	60672	A	C	0.3333	16	16	9	7	56.25	43.75	synonymous variant	gene_UL34	p.Ile87Ile	yes	below threshold
v41_d354_oral	60737	G	T	0.439	9	14	8	10	44.44	55.56	non-synonymous variant	gene_UL34	p.Gly109Val	yes	below threshold
v41_d354_oral	60829	C	A	0.4074	8	8	6	5	54.55	45.45	non-synonymous variant	gene_UL34	p.Leu140Ile	yes	below threshold
v41_d354_oral	61033	C	A	0.45	5	6	3	6	33.3333	66.6667	non-synonymous variant	gene_UL34	p.Met208Leu	yes	below threshold
v41_d354_oral	61064	A	G	0.4	5	7	4	4	50	50	non-synonymous variant	gene_UL34	p.Lys218Arg	yes	below threshold
v41_d354_oral	61805	A	T	0.3939	13	7	8	5	61.54	38.46	intergenic variant	gene_UL31	na	na	below threshold
v41_d354_oral	62160	C	T	0.4167	9	12	6	9	40	60	non-synonymous variant	gene_UL36	p.Thr3036Ala	yes	below threshold
v41_d354_oral	62227	G	A	0.3448	9	10	5	5	50	50	synonymous variant	gene_UL36	p.Ile3013Ile	yes	below threshold
v41_d354_oral	62299	C	A	0.3043	7	9	3	4	42.86	57.14	synonymous variant	gene_UL36	p.Ser2989Ser	yes	below threshold
v41_d354_oral	62834	G	T	0.25	19	14	7	4	63.64	36.36	non-synonymous variant	gene_UL36	p.Ser2811Tyr	na	below threshold
v41_d354_oral	63113	G	A	0.4286	9	7	6	6	50	50	non-synonymous variant	gene_UL36	p.Ser2718Phe	yes	below threshold
v41_d354_oral	63158	G	A	0.4545	7	5	5	5	50	50	non-synonymous variant	gene_UL36	p.Pro2703Leu	yes	not detected
v41_d354_oral	64561	C	A	0.2941	13	11	4	6	40	60	synonymous variant	gene_UL36	p.Ala2235Ala	na	below threshold
v41_d354_oral	64897	G	A	0.325	14	13	7	6	53.85	46.15	synonymous variant	gene_UL36	p.Val2123Val	na	not detected
v41_d354_oral	65557	C	T	0.4167	2	5	3	2	60	40	synonymous variant	gene_UL36	p.Leu1903Leu	na	below threshold
v41_d354_oral	67147	C	T	0.381	6	7	4	4	50	50	synonymous variant	gene_UL36	p.Glu1373Glu	na	below threshold
v41_d354_oral	67903	G	T	0.3846	8	8	6	4	60	40	synonymous variant	gene_UL36	p.Pro1121Pro	yes	below threshold
v41_d354_oral	67911	T	C	0.48	6	7	7	5	58.33	41.67	non-synonymous variant	gene_UL36	p.Asn1119Asp	yes	below threshold
v41_d354_oral	67915	G	A	0.4	8	7	5	5	50	50	synonymous variant	gene_UL36	p.Phe1117Phe	yes	below threshold
v41_d354_oral	67957	G	A	0.4286	5	3	4	2	66.67	33.33	synonymous variant	gene_UL36	p.Ser1103Ser	yes	below threshold
v41_d354_oral	69634	G	A	0.5	4	5	5	4	55.56	44.44	synonymous variant	gene_UL36	p.Ala544Ala	na	below threshold
v41_d354_oral	69924	C	T	0.4242	10	9	8	6	57.14	42.86	non-synonymous variant	gene_UL36	p.Val448Ile	na	below threshold
v41_d354_oral	70104	G	A	0.32	10	7	3	5	37.5	62.5	non-synonymous variant	gene_UL36	p.His388Tyr	no	not detected
v41_d354_oral	70182	T	G	0.4	9	6	6	4	60	40	non-synonymous variant	gene_UL36	p.Thr362Pro	yes	below threshold
v41_d354_oral	70318	T	G	0.3182	7	8	3	4	42.86	57.14	synonymous variant	gene_UL36	p.Ala316Ala	yes	below threshold
v41_d354_oral	70359	G	T	0.5	9	6	7	8	46.67	53.33	synonymous variant	gene_UL36	p.Arg303Arg	yes	below threshold
v41_d354_oral	70744	G	A	0.4	5	7	5	3	62.5	37.5	synonymous variant	gene_UL36	p.His174His	na	below threshold
v41_d354_oral	71029	A	G	0.5	3	4	3	4	42.86	57.14	synonymous variant	gene_UL36	p.Thr79Thr	na	below threshold
v41_d354_oral	71340	C	T	0.4783	8	4	9	2	81.8182	18.1818	intergenic variant	gene_UL36	na	na	below threshold
v41_d354_oral	71714	C	A	0.3182	10	5	5	2	71.43	28.57	non-synonymous variant	gene_UL37	p.Ala1054Ser	na	below threshold
v41_d354_oral	71969	C	T	0.4	6	6	2	6	25	75	non-synonymous variant	gene_UL37	p.Ala969Thr	na	below threshold
v41_d354_oral	72180	G	A	0.4286	4	4	2	4	33.33	66.67	synonymous variant	gene_UL37	p.Cys898Cys	yes	below threshold
v41_d354_oral	72189	G	A	0.5	4	4	2	6	25	75	synonymous variant	gene_UL37	p.Pro895Pro	yes	below threshold
v41_d354_oral	72222	C	A	0.3889	4	7	3	4	42.86	57.14	synonymous variant	gene_UL37	p.Arg884Arg	yes	below threshold
v41_d354_oral	72300	C	T	0.4516	7	10	7	7	50	50	synonymous variant	gene_UL37	p.Ser858Ser	yes	below threshold
v41_d354_oral	72606	T	G	0.4091	7	6	5	4	55.56	44.44	synonymous variant	gene_UL37	p.Ala756Ala	yes	below threshold
v41_d354_oral	72642	G	A	0.4545	7	5	6	4	60	40	synonymous variant	gene_UL37	p.Ala744Ala	yes	below threshold
v41_d354_oral	72837	G	A	0.3617	14	16	6	11	35.29	64.71	synonymous variant	gene_UL37	p.Thr679Thr	no	below threshold
v41_d354_oral	72873	G	A	0.3261	13	18	7	8	46.67	53.33	synonymous variant	gene_UL37	p.Val667Val	no	not detected
v41_d354_oral	72987	G	A	0.5	11	10	9	12	42.86	57.14	synonymous variant	gene_UL37	p.Val629Val	yes	below threshold
v41_d354_oral	73104	G	A	0.4528	15	14	11	13	45.83	54.17	synonymous variant	gene_UL37	p.His590His	yes	below threshold
v41_d354_oral	73466	G	A	0.36	7	9	5	4	55.56	44.44	synonymous variant	gene_UL37	p.Leu470Leu	yes	below threshold
v41_d354_oral	73467	A	C	0.36	7	9	5	4	55.56	44.44	synonymous variant	gene_UL37	p.Gly469Gly	yes	below threshold
v41_d354_oral	73468	C	T	0.36	8	8	4	5	44.44	55.56	non-synonymous variant	gene_UL37	p.Gly469Asp	no	below threshold
v41_d354_oral	74043	C	T	0.4884	11	11	9	12	42.8571	57.1429	synonymous variant	gene_UL37	p.Leu277Leu	na	below threshold
v41_d354_oral	74268	T	C	0.4286	5	7	3	6	33.33	66.67	synonymous variant	gene_UL37	p.Ser202Ser	na	not detected
v41_d354_oral	74681	T	G	0.3684	9	3	3	4	42.86	57.14	non-synonymous variant	gene_UL37	p.Met65Leu	na	below threshold
v41_d354_oral	76662	C	T	0.4737	4	6	6	3	66.67	33.33	synonymous variant	gene_UL38	p.Ile450Ile	no	below threshold
v41_d354_oral	76788	A	G	0.4706	5	4	5	3	62.5	37.5	intergenic variant	gene_UL37	na	no	below threshold
v41_d354_oral	77026	T	C	0.3226	11	10	3	7	30	70	intergenic variant	gene_UL37	na	no	below threshold
v41_d354_oral	77063	G	T	0.3182	7	8	3	4	42.86	57.14	intergenic variant	gene_UL37	na	no	not detected
v41_d354_oral	77380	C	G	0.4118	4	6	4	3	57.14	42.86	synonymous variant	gene_UL39	p.Val52Val	na	above threshold
v41_d354_oral	77902	T	G	0.4615	3	4	3	3	50	50	synonymous variant	gene_UL39	p.Leu226Leu	na	below threshold
v41_d354_oral	79878	C	T	0.2727	13	11	4	5	44.44	55.56	non-synonymous variant	gene_UL39	p.Ala885Val	na	below threshold
v41_d354_oral	82066	G	A	0.2182	22	21	6	6	50	50	synonymous variant	gene_UL41	p.Ile451Ile	no	not detected
v41_d354_oral	82069	A	C	0.2982	21	19	8	9	47.06	52.94	synonymous variant	gene_UL41	p.Ser450Ser	no	below threshold
v41_d354_oral	82288	C	G	0.425	12	11	10	7	58.8235	41.1765	non-synonymous variant	gene_UL41	p.Asp377Glu	yes	below threshold
v41_d354_oral	82298	A	C	0.4091	15	11	9	9	50	50	non-synonymous variant	gene_UL41	p.Leu374Arg	yes	below threshold
v41_d354_oral	82486	G	C	0.2326	16	17	5	5	50	50	synonymous variant	gene_UL41	p.Ala311Ala	na	below threshold
v41_d354_oral	82696	C	T	0.25	23	22	7	8	46.67	53.33	synonymous variant	gene_UL41	p.Leu241Leu	yes	below threshold
v41_d354_oral	82783	C	T	0.283	19	19	8	7	53.33	46.67	synonymous variant	gene_UL41	p.Thr212Thr	yes	below threshold
v41_d354_oral	82848	G	A	0.4444	12	8	8	8	50	50	synonymous variant	gene_UL41	p.Leu191Leu	no	below threshold
v41_d354_oral	82985	A	G	0.5	12	10	14	8	63.64	36.36	non-synonymous variant	gene_UL41	p.Leu145Ser	yes	below threshold
v41_d354_oral	83005	C	T	0.2128	21	16	5	5	50	50	synonymous variant	gene_UL41	p.Arg138Arg	yes	not detected
v41_d354_oral	84475	C	A	0.35	8	5	4	3	57.14	42.86	synonymous variant	gene_UL42	p.Ala194Ala	na	not detected
v41_d354_oral	84744	G	C	0.3684	8	4	3	4	42.86	57.14	non-synonymous variant	gene_UL42	p.Gly284Ala	no	not detected
v41_d354_oral	84903	C	T	0.44	8	6	6	5	54.5455	45.4545	non-synonymous variant	gene_UL42	p.Leu337Ser	no	below threshold
v41_d354_oral	85542	G	T	0.48	7	6	7	5	58.33	41.67	intergenic variant	gene_UL41	na	na	below threshold
v41_d354_oral	85918	C	A	0.45	5	6	5	4	55.56	44.44	synonymous variant	gene_UL43	p.Gly112Gly	na	below threshold
v41_d354_oral	86123	G	A	0.35	5	8	3	4	42.86	57.14	non-synonymous variant	gene_UL43	p.Ala181Thr	yes	below threshold
v41_d354_oral	86126	G	A	0.3889	4	7	3	4	42.8571	57.1429	non-synonymous variant	gene_UL43	p.Thr182Ala	yes	below threshold
v41_d354_oral	86135	T	C	0.4	3	6	3	3	50	50	synonymous variant	gene_UL43	p.Leu185Leu	yes	not detected
v41_d354_oral	86154	C	T	0.5	2	5	4	3	57.14	42.86	non-synonymous variant	gene_UL43	p.Ala191Val	yes	below threshold
v41_d354_oral	87162	T	G	0.2581	11	12	3	5	37.5	62.5	non-synonymous variant	gene_UL44	p.Ser23Ala	no	below threshold
v41_d354_oral	87251	T	C	0.3529	4	7	2	4	33.3333	66.6667	synonymous variant	gene_UL44	p.Pro52Pro	yes	below threshold
v41_d354_oral	87282	C	A	0.4545	2	4	2	3	40	60	non-synonymous variant	gene_UL44	p.Thr63Pro	yes	below threshold
v41_d354_oral	87994	T	A	0.2258	12	12	4	3	57.14	42.86	non-synonymous variant	gene_UL44	p.Val300Asp	yes	below threshold
v41_d354_oral	88001	C	T	0.2353	12	14	4	4	50	50	synonymous variant	gene_UL44	p.Phe302Phe	yes	below threshold
v41_d354_oral	88012	G	A	0.3784	11	12	6	8	42.8571	57.1429	non-synonymous variant	gene_UL44	p.His306Arg	yes	below threshold
v41_d354_oral	88037	C	T	0.2353	12	14	3	5	37.5	62.5	synonymous variant	gene_UL44	p.Ile314Ile	yes	not detected
v41_d354_oral	88076	A	C	0.3462	9	8	3	6	33.33	66.67	synonymous variant	gene_UL44	p.Thr327Thr	yes	below threshold
v41_d354_oral	88142	G	T	0.4211	5	6	4	4	50	50	non-synonymous variant	gene_UL44	p.Met349Ile	no	below threshold
v41_d354_oral	88357	A	G	0.3548	10	10	6	5	54.55	45.45	non-synonymous variant	gene_UL44	p.His421Arg	na	not detected
v41_d354_oral	89672	T	G	0.3878	19	11	14	5	73.68	26.32	synonymous variant	gene_UL46	p.Arg687Arg	no	below threshold
v41_d354_oral	89823	A	G	0.2353	3	23	1	7	12.5	87.5	non-synonymous variant	gene_UL46	p.Val637Ala	no	below threshold
v41_d354_oral	89964	C	T	0.375	9	16	6	9	40	60	non-synonymous variant	gene_UL46	p.Arg590His	no	below threshold
v41_d354_oral	90089	G	A	0.2258	11	13	3	4	42.86	57.14	synonymous variant	gene_UL46	p.Leu548Leu	no	below threshold
v41_d354_oral	90982	T	A	0.3793	9	9	7	4	63.64	36.36	non-synonymous variant	gene_UL46	p.Ser251Cys	na	below threshold
v41_d354_oral	91871	G	T	0.3182	8	7	3	4	42.86	57.14	synonymous variant	gene_UL47	p.Arg676Arg	na	below threshold
v41_d354_oral	94135	C	T	0.2692	12	7	4	3	57.14	42.86	intergenic variant	gene_UL46	na	no	below threshold
v41_d354_oral	94201	G	A	0.2857	12	8	5	3	62.5	37.5	intergenic variant	gene_UL46	na	no	not detected
v41_d354_oral	94301	T	C	0.3235	12	11	4	7	36.36	63.64	intergenic variant	gene_UL46	na	no	not detected
v41_d354_oral	94339	G	T	0.2778	12	14	6	4	60	40	intergenic variant	gene_UL46	na	no	below threshold
v41_d354_oral	94499	C	A	0.4	9	6	5	5	50	50	synonymous variant	gene_UL48	p.Gly454Gly	no	below threshold
v41_d354_oral	95801	C	T	0.459	15	18	13	15	46.43	53.57	synonymous variant	gene_UL48	p.Pro20Pro	na	below threshold
v41_d354_oral	96188	T	A	0.4118	11	19	6	15	28.57	71.43	intergenic variant	gene_UL46	na	yes	below threshold
v41_d354_oral	96235	T	G	0.4262	16	19	8	18	30.77	69.23	intergenic variant	gene_UL46	na	yes	below threshold
v41_d354_oral	96560	G	A	0.3846	22	18	13	12	52	48	synonymous variant	gene_UL49	p.Val205Val	na	below threshold
v41_d354_oral	96863	T	C	0.3043	10	6	3	4	42.86	57.14	synonymous variant	gene_UL49	p.Pro104Pro	na	not detected
v41_d354_oral	97022	C	T	0.2545	21	20	8	6	57.14	42.86	synonymous variant	gene_UL49	p.Pro51Pro	no	below threshold
v41_d354_oral	97023	G	T	0.3684	20	16	10	11	47.62	52.38	non-synonymous variant	gene_UL49	p.Pro51Gln	yes	below threshold
v41_d354_oral	97030	C	A	0.3571	20	16	9	11	45	55	non-synonymous variant	gene_UL49	p.Ala49Ser	yes	below threshold
v41_d354_oral	97090	A	C	0.4932	18	19	18	18	50	50	non-synonymous variant	gene_UL49	p.Cys29Gly	no	below threshold
v41_d354_oral	97156	C	T	0.3188	22	25	10	12	45.45	54.55	non-synonymous variant	gene_UL49	p.Val7Met	no	below threshold
v41_d354_oral	98020	C	T	0.4375	4	5	4	3	57.1429	42.8571	synonymous variant	gene_UL50	p.Cys76Cys	no	below threshold
v41_d354_oral	98080	C	T	0.3182	7	8	4	3	57.14	42.86	synonymous variant	gene_UL50	p.Ile96Ile	no	below threshold
v41_d354_oral	98277	C	A	0.3889	6	5	4	3	57.14	42.86	non-synonymous variant	gene_UL50	p.Ala162Glu	yes	below threshold
v41_d354_oral	98307	A	C	0.3889	6	5	4	3	57.14	42.86	non-synonymous variant	gene_UL50	p.Asp172Ala	yes	below threshold
v41_d354_oral	98871	A	C	0.4074	8	8	6	5	54.5455	45.4545	non-synonymous variant	gene_UL50	p.Ala360Glu	yes	below threshold
v41_d354_oral	98913	T	C	0.25	13	11	5	3	62.5	37.5	intergenic variant	gene_UL48	na	yes	below threshold
v41_d354_oral	98931	A	G	0.5	9	7	10	6	62.5	37.5	intergenic variant	gene_UL48	na	yes	below threshold
v41_d354_oral	98954	T	G	0.2564	15	12	7	3	70	30	intergenic variant	gene_UL48	na	yes	below threshold
v41_d354_oral	98979	C	A	0.25	20	19	7	6	53.85	46.15	intergenic variant	gene_UL48	na	yes	below threshold
v41_d354_oral	99037	A	G	0.2545	21	20	9	5	64.29	35.71	intergenic variant	gene_UL48	na	yes	not detected
v41_d354_oral	99669	G	A	0.4375	5	4	3	4	42.86	57.14	synonymous variant	gene_UL51	p.Val42Val	na	below threshold
v41_d354_oral	100073	G	A	0.5	5	3	4	4	50	50	synonymous variant	gene_UL52	p.Ser81Ser	na	below threshold
v41_d354_oral	100472	G	T	0.4828	8	7	10	4	71.43	28.57	synonymous variant	gene_UL52	p.Leu214Leu	no	below threshold
v41_d354_oral	100675	G	A	0.2917	8	9	3	4	42.86	57.14	non-synonymous variant	gene_UL52	p.Arg282His	no	below threshold
v41_d354_oral	100984	G	A	0.3636	6	8	5	3	62.5	37.5	non-synonymous variant	gene_UL52	p.Asn385Ser	yes	below threshold
v41_d354_oral	101036	C	T	0.4583	7	6	4	7	36.36	63.64	synonymous variant	gene_UL52	p.Cys402Cys	yes	below threshold
v41_d354_oral	101604	G	A	0.4	6	6	3	5	37.5	62.5	non-synonymous variant	gene_UL52	p.Thr592Ala	na	below threshold
v41_d354_oral	102057	A	G	0.4167	8	6	5	5	50	50	non-synonymous variant	gene_UL52	p.Thr743Ala	no	below threshold
v41_d354_oral	102072	G	A	0.4	9	9	7	5	58.33	41.67	non-synonymous variant	gene_UL52	p.Glu748Lys	no	below threshold
v41_d354_oral	102351	C	T	0.4	9	6	5	5	50	50	synonymous variant	gene_UL52	p.Leu841Leu	na	not detected
v41_d354_oral	102604	A	G	0.2222	16	12	5	3	62.5	37.5	non-synonymous variant	gene_UL52	p.Asp925Gly	yes	not detected
v41_d354_oral	102687	A	G	0.4545	8	4	7	3	70	30	non-synonymous variant	gene_UL52	p.Thr953Ala	yes	below threshold
v41_d354_oral	103255	C	T	0.3333	11	3	6	1	85.71	14.29	synonymous variant	gene_UL53	p.Pro98Pro	no	below threshold
v41_d354_oral	103402	C	T	0.5	6	6	5	7	41.67	58.33	synonymous variant	gene_UL53	p.Gly147Gly	no	below threshold
v41_d354_oral	103840	G	T	0.3846	7	9	5	5	50	50	synonymous variant	gene_UL53	p.Ser293Ser	yes	below threshold
v41_d354_oral	103858	C	T	0.44	7	7	6	5	54.55	45.45	synonymous variant	gene_UL53	p.Cys299Cys	yes	below threshold
v41_d354_oral	104094	C	T	0.463	15	14	12	13	48	52	intergenic variant	gene_UL51	na	yes	below threshold
v41_d354_oral	104127	G	T	0.4792	12	13	12	11	52.1739	47.8261	intergenic variant	gene_UL51	na	yes	below threshold
v41_d354_oral	104240	C	T	0.3077	25	20	14	6	70	30	intergenic variant	gene_UL51	na	no	below threshold
v41_d354_oral	104301	G	T	0.2892	29	30	12	12	50	50	intergenic variant	gene_UL51	na	no	below threshold
v41_d354_oral	104507	A	C	0.2963	8	11	6	2	75	25	intergenic variant	gene_UL51	na	yes	below threshold
v41_d354_oral	104622	C	A	0.4	7	8	3	7	30	70	non-synonymous variant	gene_UL54	p.Ala36Glu	yes	below threshold
v41_d354_oral	106092	A	T	0.2917	21	13	7	7	50	50	intergenic variant	gene_UL55	na	na	below threshold
v41_d354_oral	106976	G	T	0.2286	13	14	3	5	37.5	62.5	intergenic variant	hsv1-mir-H1	na	yes	below threshold
v41_d354_oral	107073	C	A	0.2647	15	10	6	3	66.67	33.33	non-synonymous variant	gene_UL56	p.Gly213Trp	yes	below threshold
v41_d354_oral	107080	G	A	0.2973	15	11	6	5	54.55	45.45	synonymous variant	gene_UL56	p.Gly210Gly	no	not detected
v41_d354_oral	107128	C	A	0.4857	9	9	8	9	47.06	52.94	synonymous variant	gene_UL56	p.Ala194Ala	no	below threshold
v41_d354_oral	107537	G	A	0.2857	9	11	3	5	37.5	62.5	non-synonymous variant	gene_UL56	p.Ser58Leu	na	below threshold
v41_d354_oral	108231	T	C	0.4118	6	4	4	3	57.14	42.86	intergenic variant	gene_UL56	na	yes	not detected
v41_d354_oral	108233	T	G	0.3684	7	5	4	3	57.1429	42.8571	intergenic variant	gene_UL56	na	yes	below threshold
v41_d354_oral	108262	A	C	0.4444	7	3	5	3	62.5	37.5	intergenic variant	gene_UL56	na	yes	not detected
v41_d354_oral	108447	G	T	0.4167	4	10	5	5	50	50	intergenic variant	gene_UL56	na	na	below threshold
v41_d354_oral	109019	G	A	0.4167	5	9	6	4	60	40	intergenic variant	gene_UL56	na	no	below threshold
v41_d354_oral	109088	G	T	0.4062	8	11	6	7	46.15	53.85	intergenic variant	gene_UL56	na	no	below threshold
v41_d354_oral	109399	G	A	0.2647	15	10	3	6	33.33	66.67	intergenic variant	gene_UL56	na	na	not detected
v41_d354_oral	109642	A	G	0.2326	18	15	7	3	70	30	intergenic variant	gene_UL56	na	na	below threshold
v41_d354_oral	109869	G	A	0.3704	5	12	2	8	20	80	intergenic variant	gene_UL56	na	no	below threshold
v41_d354_oral	109887	G	A	0.5	3	8	4	7	36.36	63.64	intergenic variant	gene_UL56	na	no	below threshold
v41_d354_oral	111114	G	T	0.25	8	13	3	4	42.86	57.14	intergenic variant	gene_UL56	na	yes	not detected
v41_d354_oral	111188	G	A	0.2121	12	14	3	4	42.86	57.14	intergenic variant	gene_UL56	na	yes	not detected
v41_d354_oral	111213	A	G	0.44	7	7	5	5	50	50	intergenic variant	gene_UL56	na	yes	below threshold
v41_d354_oral	111252	A	G	0.3636	8	6	3	3	50	50	intergenic variant	gene_UL56	na	yes	below threshold
v41_d354_oral	111262	G	C	0.4074	8	8	6	5	54.55	45.45	intergenic variant	gene_UL56	na	yes	below threshold
v41_d354_oral	111303	C	A	0.4412	6	13	8	7	53.33	46.67	intergenic variant	gene_UL56	na	yes	not detected
v41_d354_oral	111307	A	C	0.4545	7	10	8	7	53.33	46.67	intergenic variant	gene_UL56	na	yes	below threshold
v41_d354_oral	111342	A	C	0.3871	6	13	7	5	58.3333	41.6667	intergenic variant	gene_UL56	na	yes	below threshold
v41_d354_oral	111358	C	T	0.4103	13	10	7	9	43.75	56.25	intergenic variant	gene_UL56	na	yes	not detected
v41_d354_oral	111402	A	T	0.4048	17	8	8	9	47.06	52.94	intergenic variant	gene_UL56	na	yes	not detected
v41_d354_oral	111442	C	T	0.2353	16	10	3	5	37.5	62.5	intergenic variant	gene_UL56	na	yes	not detected
v41_d354_oral	111444	A	C	0.25	15	9	3	5	37.5	62.5	intergenic variant	gene_UL56	na	yes	below threshold
v41_d354_oral	111485	C	G	0.48	8	5	7	5	58.33	41.67	intergenic variant	gene_UL56	na	yes	below threshold
v41_d354_oral	111557	G	C	0.45	7	4	5	4	55.5556	44.4444	non-synonymous variant	gene_RL2	p.Gly768Arg	yes	below threshold
v41_d354_oral	111718	A	G	0.2791	16	15	6	6	50	50	non-synonymous variant	gene_RL2	p.Met714Thr	yes	below threshold
v41_d354_oral	111881	T	C	0.375	9	11	6	6	50	50	non-synonymous variant	gene_RL2	p.Ile660Val	no	below threshold
v41_d354_oral	111964	G	A	0.2222	15	13	4	4	50	50	non-synonymous variant	gene_RL2	p.Ala632Val	no	below threshold
v41_d354_oral	112409	G	C	0.3	6	7	2	4	33.33	66.67	non-synonymous variant	gene_RL2	p.Pro484Ala	na	not detected
v41_d354_oral	112912	A	G	0.3019	19	18	9	7	56.25	43.75	non-synonymous variant	gene_RL2	p.Val316Ala	yes	not detected
v41_d354_oral	112968	A	G	0.4237	15	19	14	11	56	44	synonymous variant	gene_RL2	p.Thr297Thr	yes	below threshold
v41_d354_oral	112983	G	A	0.2167	22	25	8	5	61.54	38.46	synonymous variant	gene_RL2	p.His292His	yes	below threshold
v41_d354_oral	113124	T	G	0.3913	5	9	3	6	33.33	66.67	synonymous variant	gene_RL2	p.Val245Val	na	below threshold
v41_d354_oral	113755	C	T	0.3636	5	9	4	4	50	50	non-synonymous variant	gene_RL2	p.Gly76Glu	no	not detected
v41_d354_oral	113865	A	C	0.4762	6	5	7	3	70	30	synonymous variant	gene_RL2	p.Ser39Ser	no	below threshold
v41_d354_oral	113946	C	T	0.4667	10	6	7	7	50	50	intergenic variant	hsv1-mir-H1	na	na	above threshold
v41_d354_oral	114144	T	G	0.3265	17	16	8	8	50	50	intergenic variant	hsv1-mir-H1	na	no	below threshold
v41_d354_oral	114227	T	C	0.3158	19	20	9	9	50	50	intergenic variant	hsv1-mir-H1	na	yes	not detected
v41_d354_oral	114263	A	C	0.3103	18	22	9	9	50	50	intergenic variant	hsv1-mir-H1	na	yes	below threshold
v41_d354_oral	114283	G	C	0.3438	21	21	9	13	40.9091	59.0909	intergenic variant	hsv1-mir-H1	na	yes	below threshold
v41_d354_oral	114329	G	T	0.25	23	25	8	8	50	50	intergenic variant	hsv1-mir-H1	na	yes	not detected
v41_d354_oral	114413	G	A	0.25	19	26	7	8	46.67	53.33	intergenic variant	hsv1-mir-H1	na	yes	below threshold
v41_d354_oral	114419	C	T	0.4035	14	20	11	12	47.83	52.17	intergenic variant	hsv1-mir-H1	na	no	below threshold
v41_d354_oral	115065	T	C	0.3396	20	15	10	8	55.56	44.44	intergenic variant	gene_RL2	na	na	below threshold
v41_d354_oral	115283	G	A	0.2292	35	39	11	11	50	50	intergenic variant	gene_RL2	na	yes	below threshold
v41_d354_oral	115423	G	A	0.2955	17	14	6	7	46.15	53.85	intergenic variant	gene_RL2	na	yes	not detected
v41_d354_oral	115429	T	G	0.325	16	11	6	7	46.15	53.85	intergenic variant	gene_RL2	na	yes	not detected
v41_d354_oral	115453	G	A	0.2424	14	11	3	5	37.5	62.5	intergenic variant	gene_RL2	na	yes	not detected
v41_d354_oral	117820	G	A	0.4	6	3	3	3	50	50	non-synonymous variant	gene_RS1	p.Ala1283Val	yes	not detected
v41_d354_oral	117840	T	G	0.4667	4	4	5	2	71.4286	28.5714	non-synonymous variant	gene_RS1	p.Asp1276Glu	yes	below threshold
v41_d354_oral	117846	T	C	0.4615	5	2	3	3	50	50	synonymous variant	gene_RS1	p.Arg1274Arg	yes	not detected
v41_d354_oral	121149	C	T	0.3077	10	8	4	4	50	50	synonymous variant	gene_RS1	p.Arg173Arg	na	below threshold
v41_d354_oral	121341	C	T	0.4545	13	11	11	9	55	45	synonymous variant	gene_RS1	p.Arg109Arg	no	below threshold
v41_d354_oral	121413	G	A	0.4	10	8	7	5	58.33	41.67	synonymous variant	gene_RS1	p.Ala85Ala	no	below threshold
v41_d354_oral	121553	C	T	0.4571	10	9	9	7	56.25	43.75	non-synonymous variant	gene_RS1	p.Glu39Lys	no	below threshold
v41_d354_oral	121726	G	A	0.2667	24	20	10	6	62.5	37.5	intergenic variant	gene_RS1	na	na	not detected
v41_d354_oral	121811	C	T	0.3077	24	21	9	11	45	55	intergenic variant	gene_RS1	na	yes	below threshold
v41_d354_oral	121820	C	T	0.3582	21	22	13	11	54.17	45.83	intergenic variant	gene_RS1	na	no	not detected
v41_d354_oral	122063	G	A	0.339	20	19	8	12	40	60	intergenic variant	gene_RS1	na	yes	below threshold
v41_d354_oral	122202	T	C	0.4375	3	6	2	5	28.57	71.43	intergenic variant	gene_RS1	na	no	below threshold
v41_d354_oral	122286	C	A	0.4444	3	7	3	5	37.5	62.5	intergenic variant	gene_RS1	na	no	below threshold
v41_d354_oral	122837	C	T	0.4412	7	12	10	5	66.67	33.33	intergenic variant	gene_RS1	na	yes	below threshold
v41_d354_oral	122863	G	C	0.4545	8	10	11	4	73.33	26.67	intergenic variant	gene_RS1	na	yes	below threshold
v41_d354_oral	123251	T	G	0.2917	9	8	4	3	57.14	42.86	non-synonymous variant	gene_US1	p.Asp46Glu	no	below threshold
v41_d354_oral	123295	C	T	0.303	13	10	6	4	60	40	non-synonymous variant	gene_US1	p.Ser61Leu	no	not detected
v41_d354_oral	123417	A	G	0.4706	3	15	6	10	37.5	62.5	non-synonymous variant	gene_US1	p.Thr102Ala	yes	below threshold
v41_d354_oral	123420	T	G	0.2647	7	18	2	7	22.2222	77.7778	non-synonymous variant	gene_US1	p.Ala103Ser	yes	not detected
v41_d354_oral	123436	C	A	0.2	8	20	1	6	14.29	85.71	non-synonymous variant	gene_US1	p.Pro108His	no	not detected
v41_d354_oral	123460	A	G	0.4615	6	15	6	12	33.33	66.67	non-synonymous variant	gene_US1	p.Tyr116Cys	yes	below threshold
v41_d354_oral	123512	G	T	0.3659	10	16	6	9	40	60	synonymous variant	gene_US1	p.Thr133Thr	yes	below threshold
v41_d354_oral	124283	C	A	0.2963	10	9	4	4	50	50	synonymous variant	gene_US1	p.Ala390Ala	yes	above threshold
v41_d354_oral	124373	G	A	0.25	15	9	4	4	50	50	synonymous variant	gene_US1	p.Pro420Pro	no	below threshold
v41_d354_oral	124396	T	C	0.2857	14	11	5	5	50	50	intergenic variant	gene_RS1	na	yes	below threshold
v41_d354_oral	124406	A	C	0.3056	14	11	5	6	45.45	54.55	intergenic variant	gene_RS1	na	yes	below threshold
v41_d354_oral	124485	G	T	0.375	14	11	8	7	53.33	46.67	intergenic variant	gene_RS1	na	yes	above threshold
v41_d354_oral	124513	G	A	0.3158	13	13	6	6	50	50	intergenic variant	gene_RS1	na	yes	above threshold
v41_d354_oral	124516	C	T	0.3684	13	11	6	8	42.86	57.14	intergenic variant	gene_RS1	na	yes	below threshold
v41_d354_oral	124561	G	T	0.2857	16	19	6	8	42.86	57.14	synonymous variant	gene_US2	p.Arg280Arg	yes	below threshold
v41_d354_oral	124595	A	C	0.2955	14	17	5	8	38.46	61.54	synonymous variant	gene_US2	p.Thr268Thr	yes	above threshold
v41_d354_oral	124619	C	T	0.4545	12	12	8	12	40	60	synonymous variant	gene_US2	p.Ser260Ser	yes	above threshold
v41_d354_oral	124642	C	T	0.2683	15	15	4	7	36.36	63.64	non-synonymous variant	gene_US2	p.Val253Ile	yes	below threshold
v41_d354_oral	124704	C	T	0.2414	10	12	2	5	28.57	71.43	non-synonymous variant	gene_US2	p.Gly232Asp	yes	below threshold
v41_d354_oral	124705	C	G	0.25	10	11	2	5	28.57	71.43	non-synonymous variant	gene_US2	p.Gly232Arg	yes	below threshold
v41_d354_oral	124706	T	G	0.25	10	11	2	5	28.57	71.43	synonymous variant	gene_US2	p.Pro231Pro	yes	below threshold
v41_d354_oral	124708	G	A	0.2414	10	12	2	5	28.57	71.43	non-synonymous variant	gene_US2	p.Pro231Ser	yes	below threshold
v41_d354_oral	124781	T	G	0.2941	12	12	4	6	40	60	synonymous variant	gene_US2	p.Thr206Thr	yes	below threshold
v41_d354_oral	124793	T	G	0.3333	10	10	4	6	40	60	synonymous variant	gene_US2	p.Val202Val	yes	below threshold
v41_d354_oral	124850	G	T	0.3462	10	7	4	5	44.44	55.56	synonymous variant	gene_US2	p.Ala183Ala	yes	below threshold
v41_d354_oral	124871	T	C	0.3182	9	6	3	4	42.86	57.14	synonymous variant	gene_US2	p.Ala176Ala	yes	below threshold
v41_d354_oral	124978	T	G	0.48	7	6	6	6	50	50	non-synonymous variant	gene_US2	p.Lys141Gln	na	below threshold
v41_d354_oral	125177	C	T	0.2609	19	15	6	6	50	50	synonymous variant	gene_US2	p.Val74Val	na	not detected
v41_d354_oral	125243	A	G	0.2083	19	19	5	5	50	50	synonymous variant	gene_US2	p.Arg52Arg	no	below threshold
v41_d354_oral	125737	A	C	0.3902	12	13	7	9	43.75	56.25	synonymous variant	gene_US3	p.Arg16Arg	yes	below threshold
v41_d354_oral	125760	G	A	0.4474	11	10	8	9	47.06	52.94	synonymous variant	gene_US3	p.Pro23Pro	yes	below threshold
v41_d354_oral	125776	A	C	0.4848	8	9	8	8	50	50	synonymous variant	gene_US3	p.Arg29Arg	yes	below threshold
v41_d354_oral	125845	C	A	0.4348	7	6	6	4	60	40	non-synonymous variant	gene_US3	p.Thr52Pro	yes	below threshold
v41_d354_oral	126054	G	A	0.3889	11	11	6	8	42.8571	57.1429	synonymous variant	gene_US3	p.Ala121Ala	na	below threshold
v41_d354_oral	126375	T	C	0.4815	7	7	7	6	53.85	46.15	synonymous variant	gene_US3	p.Ser228Ser	na	below threshold
v41_d354_oral	126996	G	T	0.3333	9	5	4	3	57.14	42.86	synonymous variant	gene_US3	p.Pro435Pro	na	below threshold
v41_d354_oral	127203	T	C	0.2333	13	10	4	3	57.14	42.86	intergenic variant	gene_US2	na	na	not detected
v41_d354_oral	127493	G	A	0.2727	20	20	8	7	53.33	46.67	non-synonymous variant	gene_US4	p.Glu94Lys	na	below threshold
v41_d354_oral	127988	C	T	0.3182	21	24	9	12	42.86	57.14	intergenic variant	gene_US2	na	yes	below threshold
v41_d354_oral	127991	G	T	0.3382	21	24	11	12	47.83	52.17	intergenic variant	gene_US2	na	yes	below threshold
v41_d354_oral	128007	G	A	0.3286	22	25	12	11	52.17	47.83	intergenic variant	gene_US2	na	yes	below threshold
v41_d354_oral	128032	C	T	0.2564	27	31	10	10	50	50	intergenic variant	gene_US2	na	no	below threshold
v41_d354_oral	128035	G	A	0.3333	23	25	12	12	50	50	intergenic variant	gene_US2	na	yes	below threshold
v41_d354_oral	128162	C	T	0.3488	14	14	7	8	46.67	53.33	intergenic variant	gene_US2	na	na	below threshold
v41_d354_oral	128219	T	G	0.2381	16	16	5	5	50	50	non-synonymous variant	gene_US5	p.Trp7Gly	no	below threshold
v41_d354_oral	128267	A	G	0.2683	15	15	5	6	45.45	54.55	non-synonymous variant	gene_US5	p.Thr23Ala	yes	below threshold
v41_d354_oral	128386	A	T	0.3571	12	6	6	4	60	40	synonymous variant	gene_US5	p.Val62Val	no	not detected
v41_d354_oral	128713	G	A	0.5	6	5	5	7	41.67	58.33	intergenic variant	gene_US2	na	na	below threshold
v41_d354_oral	128907	G	A	0.2045	18	17	4	5	44.44	55.56	non-synonymous variant	gene_US6	p.Ala4Thr	na	below threshold
v41_d354_oral	129991	A	G	0.25	16	8	5	3	62.5	37.5	non-synonymous variant	gene_US6	p.His365Arg	yes	not detected
v41_d354_oral	130003	G	A	0.2414	15	7	4	3	57.14	42.86	non-synonymous variant	gene_US6	p.Arg369Gln	yes	not detected
v41_d354_oral	130004	G	A	0.25	15	6	4	3	57.14	42.86	synonymous variant	gene_US6	p.Arg369Arg	yes	not detected
v41_d354_oral	130242	C	T	0.2105	21	24	6	6	50	50	intergenic variant	gene_US2	na	yes	below threshold
v41_d354_oral	130258	C	T	0.3182	13	17	6	8	42.86	57.14	intergenic variant	gene_US2	na	no	below threshold
v41_d354_oral	130315	C	T	0.2292	14	23	5	6	45.45	54.55	non-synonymous variant	gene_US7	p.Ala18Val	yes	not detected
v41_d354_oral	130764	T	G	0.4706	3	6	3	5	37.5	62.5	non-synonymous variant	gene_US7	p.Ala168Ser	na	below threshold
v41_d354_oral	130976	C	T	0.3	4	3	1	2	33.3333	66.6667	synonymous variant	gene_US7	p.Phe238Phe	yes	below threshold
v41_d354_oral	131030	T	G	0.3529	6	5	3	3	50	50	synonymous variant	gene_US7	p.Ser256Ser	yes	below threshold
v41_d354_oral	131183	C	T	0.2593	9	11	3	4	42.86	57.14	synonymous variant	gene_US7	p.Arg307Arg	na	below threshold
v41_d354_oral	131406	C	T	0.4615	5	2	4	2	66.67	33.33	non-synonymous variant	gene_US7	p.Pro382Ser	yes	below threshold
v41_d354_oral	131437	T	G	0.4286	9	3	6	3	66.67	33.33	intergenic variant	gene_US8	na	yes	below threshold
v41_d354_oral	131456	G	A	0.4	9	3	6	2	75	25	intergenic variant	gene_US8	na	yes	not detected
v41_d354_oral	131480	C	A	0.5	8	3	9	2	81.82	18.18	intergenic variant	gene_US8	na	yes	not detected
v41_d354_oral	131543	T	C	0.4583	7	6	3	8	27.27	72.73	intergenic variant	gene_US8	na	yes	below threshold
v41_d354_oral	131644	G	C	0.3125	15	18	7	8	46.67	53.33	intergenic variant	gene_US8	na	no	not detected
v41_d354_oral	131645	C	A	0.3333	17	15	5	11	31.25	68.75	intergenic variant	gene_US8	na	yes	not detected
v41_d354_oral	131915	T	C	0.2759	9	12	4	4	50	50	synonymous variant	gene_US8	p.Leu66Leu	yes	below threshold
v41_d354_oral	132052	A	G	0.4333	8	9	6	7	46.15	53.85	synonymous variant	gene_US8	p.Arg111Arg	yes	not detected
v41_d354_oral	132077	G	A	0.25	12	12	3	5	37.5	62.5	non-synonymous variant	gene_US8	p.Ala120Thr	yes	below threshold
v41_d354_oral	132107	C	T	0.2963	10	9	4	4	50	50	non-synonymous variant	gene_US8	p.His130Tyr	yes	not detected
v41_d354_oral	132180	C	T	0.381	8	5	4	4	50	50	non-synonymous variant	gene_US8	p.Ala154Val	yes	below threshold
v41_d354_oral	132193	T	C	0.3529	6	5	3	3	50	50	synonymous variant	gene_US8	p.Val158Val	yes	below threshold
v41_d354_oral	132488	G	A	0.2414	7	8	4	3	57.14	42.86	non-synonymous variant	gene_US8	p.Ala257Thr	yes	not detected
v41_d354_oral	132583	A	G	0.28	12	6	3	4	42.86	57.14	synonymous variant	gene_US8	p.Glu288Glu	yes	below threshold
v41_d354_oral	132604	G	T	0.3182	10	5	3	4	42.86	57.14	synonymous variant	gene_US8	p.Ala295Ala	yes	not detected
v41_d354_oral	132796	T	C	0.2308	17	13	4	5	44.44	55.56	synonymous variant	gene_US8	p.Cys359Cys	no	not detected
v41_d354_oral	132832	C	T	0.4118	15	15	10	11	47.62	52.38	synonymous variant	gene_US8	p.Gly371Gly	yes	below threshold
v41_d354_oral	132850	C	T	0.2105	21	24	5	7	41.67	58.33	synonymous variant	gene_US8	p.Thr377Thr	no	below threshold
v41_d354_oral	132931	C	A	0.3273	17	20	9	9	50	50	non-synonymous variant	gene_US8	p.His404Gln	yes	below threshold
v41_d354_oral	133640	C	T	0.4737	4	5	4	5	44.44	55.56	synonymous variant	gene_US8A	p.Gly140Gly	yes	below threshold
v41_d354_oral	133658	T	C	0.35	6	7	3	4	42.86	57.14	synonymous variant	gene_US8A	p.Cys146Cys	yes	below threshold
v41_d354_oral	133749	T	A	0.375	7	8	4	5	44.44	55.56	intergenic variant	gene_US9	na	no	below threshold
v41_d354_oral	134032	T	C	0.5	6	5	5	6	45.45	54.55	synonymous variant	gene_US9	p.Phe81Phe	na	below threshold
v41_d354_oral	134408	G	T	0.3103	21	19	9	9	50	50	intergenic variant	gene_US6	na	yes	below threshold
v41_d354_oral	134420	A	G	0.339	20	19	9	11	45	55	intergenic variant	gene_US6	na	yes	below threshold
v41_d354_oral	134478	C	T	0.4921	15	17	12	19	38.7097	61.2903	intergenic variant	gene_US6	na	yes	below threshold
v41_d354_oral	134519	G	A	0.2982	17	23	6	11	35.2941	64.7059	intergenic variant	gene_US6	na	yes	below threshold
v41_d354_oral	134543	T	C	0.4386	14	18	10	15	40	60	intergenic variant	gene_US6	na	yes	below threshold
v41_d354_oral	134547	G	A	0.4237	15	19	11	14	44	56	intergenic variant	gene_US10	p.Ter304Glnext*?	yes	below threshold
v41_d354_oral	134548	A	G	0.3667	17	21	9	13	40.9091	59.0909	synonymous variant	gene_US10	p.Cys303Cys	yes	below threshold
v41_d354_oral	134573	G	T	0.42	12	17	9	12	42.8571	57.1429	non-synonymous variant	gene_US10	p.Asp295Ala	yes	below threshold
v41_d354_oral	134575	T	C	0.4167	12	16	9	11	45	55	synonymous variant	gene_US10	p.Gly294Gly	yes	below threshold
v41_d354_oral	134611	G	A	0.4808	13	14	9	16	36	64	synonymous variant	gene_US10	p.Thr282Thr	yes	below threshold
v41_d354_oral	134905	A	G	0.2391	17	18	6	5	54.55	45.45	synonymous variant	gene_US10	p.Phe184Phe	no	not detected
v41_d354_oral	134925	C	T	0.2273	15	19	5	5	50	50	non-synonymous variant	gene_US10	p.Ala178Thr	no	not detected
v41_d354_oral	135010	T	G	0.3818	11	12	9	12	42.86	57.14	non-synonymous variant	gene_US10	p.Gln149His	yes	below threshold
v41_d354_oral	135049	G	A	0.411	21	22	14	16	46.67	53.33	synonymous variant	gene_US10	p.Val136Val	yes	below threshold
v41_d354_oral	135056	A	G	0.4225	20	21	14	16	46.67	53.33	non-synonymous variant	gene_US10	p.Val134Ala	yes	below threshold
v41_d354_oral	135091	C	T	0.4928	16	19	17	17	50	50	synonymous variant	gene_US10	p.Ala122Ala	yes	below threshold
v41_d354_oral	135095	C	G	0.4	21	21	13	15	46.43	53.57	non-synonymous variant	gene_US10	p.Gly121Ala	yes	below threshold
v41_d354_oral	135099	G	C	0.493	19	17	15	20	42.86	57.14	non-synonymous variant	gene_US10	p.His120Asp	yes	below threshold
v41_d354_oral	135214	G	A	0.4915	16	14	14	15	48.28	51.72	non-synonymous variant	gene_US11	p.Pro132Ser	no	below threshold
v41_d354_oral	135487	G	T	0.4324	9	12	9	7	56.25	43.75	non-synonymous variant	gene_US11	p.Leu41Met	yes	below threshold
v41_d354_oral	135489	T	C	0.4706	8	10	9	7	56.25	43.75	non-synonymous variant	gene_US11	p.His40Arg	yes	below threshold
v41_d354_oral	135644	A	G	0.4375	9	9	8	6	57.14	42.86	intergenic variant	gene_US10	na	yes	below threshold
v41_d354_oral	135652	C	T	0.4444	10	10	9	7	56.25	43.75	intergenic variant	gene_US10	na	yes	below threshold
v41_d354_oral	135702	G	A	0.3846	11	13	7	8	46.67	53.33	non-synonymous variant	gene_US12	p.Thr79Ile	no	below threshold
v41_d354_oral	135804	T	C	0.3333	4	10	2	5	28.57	71.43	non-synonymous variant	gene_US12	p.His45Arg	yes	below threshold
v41_d354_oral	135824	C	T	0.5	3	8	4	7	36.36	63.64	synonymous variant	gene_US12	p.Glu38Glu	yes	below threshold
v42_d130_gen_les	26650	G	A	0.0215	1045	954	22	22	50	50	synonymous variant	gene_UL18	p.Leu65Leu	na	na
v42_d130_gen_les	41572	T	C	0.0349	618	849	22	31	41.51	58.49	intergenic variant	gene_UL22	na	na	na
v42_d130_gen_les	43965	G	A	0.3528	1265	1154	677	642	51.33	48.67	synonymous variant	gene_UL27	p.Thr877Thr	na	na
v42_d131_gen_les	43965	G	A	0.2022	4105	3413	1065	841	55.88	44.12	synonymous variant	gene_UL27	p.Thr877Thr	na	na
v42_d338_gen_les	31618	C	A	0.1542	3454	4197	665	731	47.64	52.36	intergenic variant	gene_UL18	na	na	na
v42_d338_gen_les	43964	G	A	0.4984	2736	2150	2739	2116	56.42	43.58	synonymous variant	gene_UL27	p.Thr877Thr	na	na
v42_d339_gen	41572	T	C	0.069	85	50	5	5	50	50	intergenic variant	gene_UL22	na	na	na
v42_d339_gen	43965	A	G	0.4042	157	42	110	25	81.48	18.52	synonymous variant	gene_UL27	p.Thr877Thr	na	na
v43_d17_gen_les	38341	C	T	0.0412	88	98	4	4	50	50	non-synonymous variant	gene_UL23	p.Arg89Gln	na	na
v43_d17_gen_les	43964	G	A	0.0279	131	113	5	2	71.43	28.57	synonymous variant	gene_UL27	p.Thr877Thr	na	na
v43_d137_gen_les	43965	G	A	0.4619	600	523	525	439	54.46	45.54	synonymous variant	gene_UL27	p.Thr877Thr	na	na
v43_d349_gen	902	T	G	0.0528	112	121	5	8	38.46	61.54	synonymous variant	gene_UL2	p.Ala77Ala	na	na
v43_d349_gen	43966	A	G	0.1024	321	319	37	36	50.68	49.32	synonymous variant	gene_UL27	p.Thr877Thr	na	na
v43_d349_gen	46074	A	C	0.0386	270	278	10	12	45.45	54.55	non-synonymous variant	gene_UL27	p.Phe175Val	na	na
v43_d349_gen	49183	C	T	0.0292	138	95	4	3	57.14	42.86	intergenic variant	gene_UL27	na	na	na
v43_d349_gen	116322	C	T	0.0607	1056	986	68	64	51.52	48.48	non-synonymous variant	gene_RL1	p.Ala44Thr	na	na
v43_d349_gen_les	902	G	T	0.3955	383	424	246	282	46.59	53.41	synonymous variant	gene_UL2	p.Ala77Ala	na	na
v43_d349_gen_les	46074	C	A	0.352	984	1087	532	593	47.29	52.71	non-synonymous variant	gene_UL27	p.Val175Phe	na	na
v43_d349_gen_les	53246	G	A	0.0258	235	443	9	9	50	50	intergenic variant	gene_UL28	na	na	na
v43_d350_gen	92493	A	C	0.104	329	326	41	35	53.95	46.05	non-synonymous variant	gene_UL47	p.Val427Gly	na	na
v43_d350_gen_les	92492	A	C	0.0585	168	186	13	9	59.09	40.91	non-synonymous variant	gene_UL47	p.Val427Gly	na	na
v43_d352_gen	116707	C	T	0.0203	3246	2884	67	60	52.76	47.24	non-synonymous variant	gene_RL1	p.Ala44Thr	na	na
v43_d352_gen_les	125	A	G	0.0335	1884	1430	61	54	53.04	46.96	intergenic variant	gene_UL1	p.Met1?	na	na
v43_d352_gen_les	126	T	G	0.0385	1891	1422	72	61	54.14	45.86	intergenic variant	gene_UL1	p.Met1?	na	na
v43_d352_gen_les	899	T	G	0.0391	361	376	15	15	50	50	synonymous variant	gene_UL2	p.Ala77Ala	na	na
v43_d352_gen_les	46597	A	C	0.0727	815	843	61	69	46.92	53.08	non-synonymous variant	gene_UL27	p.Phe175Val	na	na
v43_d352_gen_les	115817	C	T	0.0218	3191	2727	70	62	53.03	46.97	non-synonymous variant	gene_RL1	p.Ala44Thr	na	na
v44_d2_gen_les	71769	C	T	0.0321	695	753	22	26	45.83	54.17	non-synonymous variant	gene_UL37	p.Val984Met	na	na
v46_y16_oral	18910	A	G	0.2	25	23	6	6	50	50	synonymous variant	gene_UL13	p.Leu124Leu	na	above threshold
v46_y16_oral	30719	T	C	0.2917	12	5	5	2	71.43	28.57	synonymous variant	gene_UL19	p.Ala175Ala	na	above threshold
v46_y16_oral	54165	T	C	0.3529	6	5	5	1	83.33	16.67	synonymous variant	gene_UL30	p.Val212Val	na	below threshold
v46_y16_oral	62171	A	G	0.2	23	13	6	3	66.67	33.33	synonymous variant	gene_UL36	p.Ile2964Ile	na	below threshold
v46_y16_oral	86965	G	T	0.3333	6	8	5	2	71.43	28.57	non-synonymous variant	gene_UL44	p.Ala23Ser	na	below threshold
v46_d348_gen	83510	G	T	0.0387	1410	2661	63	101	38.41	61.59	intergenic variant	gene_UL41	na	na	na
v46_d349_gen	83514	G	T	0.0302	1915	2994	55	98	35.95	64.05	intergenic variant	gene_UL41	na	na	na
v46_d349_gen_les2	54820	C	T	0.0244	429	167	8	7	53.33	46.67	synonymous variant	gene_UL30	p.Leu406Leu	na	na
v47_d61-79_gen	1873	G	A	0.22	16	22	6	5	54.55	45.45	non-synonymous variant	gene_UL3	p.Met32Ile	yes	below threshold
v47_d61-79_gen	1909	T	G	0.22	10	15	4	3	57.14	42.86	synonymous variant	gene_UL3	p.Gly44Gly	yes	below threshold
v47_d61-79_gen	2239	C	T	0.36	7	7	4	4	50	50	synonymous variant	gene_UL3	p.Leu154Leu	na	not detected
v47_d61-79_gen	4235	T	C	0.42	13	15	10	10	50	50	non-synonymous variant	gene_UL5	p.His562Arg	na	below threshold
v47_d61-79_gen	4573	C	A	0.33	17	18	10	7	58.82	41.18	synonymous variant	gene_UL5	p.Thr449Thr	na	below threshold
v47_d61-79_gen	6139	T	C	0.32	11	2	3	3	50	50	synonymous variant	gene_UL6	p.Phe74Phe	yes	not detected
v47_d61-79_gen	6289	C	T	0.3	13	18	6	7	46.15	53.85	synonymous variant	gene_UL6	p.Phe124Phe	yes	below threshold
v47_d61-79_gen	6868	T	C	0.24	16	9	4	4	50	50	synonymous variant	gene_UL6	p.Gly317Gly	na	below threshold
v47_d61-79_gen	6997	C	T	0.34	5	14	6	4	60	40	synonymous variant	gene_UL6	p.Thr360Thr	yes	below threshold
v47_d61-79_gen	7066	T	G	0.38	9	9	5	6	45.45	54.55	synonymous variant	gene_UL6	p.Pro383Pro	yes	below threshold
v47_d61-79_gen	7255	A	G	0.23	16	15	4	5	44.44	55.56	synonymous variant	gene_UL6	p.Gln446Gln	yes	below threshold
v47_d61-79_gen	8768	A	G	0.36	14	15	7	9	43.75	56.25	synonymous variant	gene_UL7	p.Glu282Glu	yes	below threshold
v47_d61-79_gen	8895	G	T	0.32	29	24	11	14	44	56	intergenic variant	gene_UL5	na	yes	below threshold
v47_d61-79_gen	8904	G	C	0.32	28	24	11	14	44	56	intergenic variant	gene_UL5	na	yes	below threshold
v47_d61-79_gen	8922	G	A	0.35	28	26	14	15	48.28	51.72	intergenic variant	gene_UL5	na	yes	below threshold
v47_d61-79_gen	8933	A	T	0.3	30	27	11	13	45.83	54.17	intergenic variant	gene_UL5	na	yes	below threshold
v47_d61-79_gen	9038	C	T	0.25	31	21	8	9	47.06	52.94	non-synonymous variant	gene_UL8	p.Asp743Asn	yes	below threshold
v47_d61-79_gen	9365	A	C	0.45	1	10	4	5	44.44	55.56	non-synonymous variant	gene_UL8	p.Leu634Val	na	not detected
v47_d61-79_gen	11959	C	G	0.33	21	14	8	9	47.06	52.94	synonymous variant	gene_UL9	p.Thr696Thr	na	below threshold
v47_d61-79_gen	13690	T	C	0.26	26	29	9	11	45	55	synonymous variant	gene_UL9	p.Leu119Leu	na	below threshold
v47_d61-79_gen	14920	T	G	0.32	7	6	3	3	50	50	synonymous variant	gene_UL10	p.Val310Val	na	below threshold
v47_d61-79_gen	15154	A	G	0.22	16	9	4	3	57.14	42.86	synonymous variant	gene_UL10	p.Ala388Ala	na	not detected
v47_d61-79_gen	15503	T	C	0.31	27	22	12	10	54.55	45.45	intergenic variant	gene_UL8	na	yes	below threshold
v47_d61-79_gen	15504	T	C	0.29	27	22	11	9	55	45	intergenic variant	gene_UL8	na	yes	below threshold
v47_d61-79_gen	15511	A	C	0.28	29	20	10	9	52.63	47.37	intergenic variant	gene_UL8	na	yes	below threshold
v47_d61-79_gen	15667	A	G	0.23	20	23	7	6	53.85	46.15	synonymous variant	gene_UL11	p.Asp68Asp	yes	below threshold
v47_d61-79_gen	15693	C	T	0.23	20	24	6	7	46.15	53.85	non-synonymous variant	gene_UL11	p.Gly60Arg	yes	below threshold
v47_d61-79_gen	16071	A	G	0.24	24	17	7	6	53.85	46.15	synonymous variant	gene_UL12	p.Thr532Thr	yes	below threshold
v47_d61-79_gen	16209	T	G	0.24	20	19	6	6	50	50	synonymous variant	gene_UL12	p.Val486Val	yes	below threshold
v47_d61-79_gen	16446	C	T	0.28	12	11	5	4	55.56	44.44	synonymous variant	gene_UL12	p.Lys407Lys	yes	below threshold
v47_d61-79_gen	16602	G	T	0.24	14	15	5	4	55.56	44.44	synonymous variant	gene_UL12	p.Val355Val	yes	below threshold
v47_d61-79_gen	16727	C	T	0.3	10	9	4	4	50	50	non-synonymous variant	gene_UL12	p.Gly314Ser	yes	below threshold
v47_d61-79_gen	16740	G	A	0.32	8	9	4	4	50	50	synonymous variant	gene_UL12	p.Ile309Ile	yes	not detected
v47_d61-79_gen	17346	G	A	0.34	26	21	13	11	54.17	45.83	synonymous variant	gene_UL12	p.Pro107Pro	na	below threshold
v47_d61-79_gen	17535	T	C	0.34	19	2	8	3	72.73	27.27	synonymous variant	gene_UL12	p.Leu44Leu	na	below threshold
v47_d61-79_gen	17653	C	A	0.21	14	20	5	4	55.56	44.44	non-synonymous variant	gene_UL12	p.Gly5Val	na	below threshold
v47_d61-79_gen	18124	A	C	0.32	12	13	5	7	41.67	58.33	synonymous variant	gene_UL13	p.Leu386Leu	na	below threshold
v47_d61-79_gen	18640	A	G	0.25	22	20	7	7	50	50	synonymous variant	gene_UL13	p.Leu214Leu	na	below threshold
v47_d61-79_gen	18793	G	A	0.22	24	4	4	4	50	50	synonymous variant	gene_UL13	p.Gly163Gly	yes	below threshold
v47_d61-79_gen	18910	A	G	0.32	24	26	13	11	54.17	45.83	synonymous variant	gene_UL13	p.Leu124Leu	yes	above threshold
v47_d61-79_gen	19165	T	G	0.22	16	22	5	6	45.45	54.55	non-synonymous variant	gene_UL14	p.His177Pro	na	below threshold
v47_d61-79_gen	19329	T	C	0.36	9	9	5	5	50	50	synonymous variant	gene_UL14	p.Glu122Glu	na	below threshold
v47_d61-79_gen	20855	T	C	0.25	17	16	5	6	45.45	54.55	intergenic variant	gene_UL11	na	na	not detected
v47_d61-79_gen	23049	T	C	0.28	13	15	6	5	54.55	45.45	non-synonymous variant	gene_UL17	p.Gln411Arg	yes	below threshold
v47_d61-79_gen	23066	G	T	0.31	12	13	6	5	54.55	45.45	synonymous variant	gene_UL17	p.Ser405Ser	yes	below threshold
v47_d61-79_gen	23227	C	T	0.39	8	9	5	6	45.45	54.55	non-synonymous variant	gene_UL17	p.Ala352Thr	yes	below threshold
v47_d61-79_gen	23240	C	A	0.41	8	8	4	7	36.36	63.64	synonymous variant	gene_UL17	p.Leu347Leu	yes	below threshold
v47_d61-79_gen	23289	C	G	0.41	6	7	4	5	44.44	55.56	non-synonymous variant	gene_UL17	p.Gly331Ala	yes	below threshold
v47_d61-79_gen	23660	G	A	0.35	5	6	3	3	50	50	synonymous variant	gene_UL17	p.Arg207Arg	na	below threshold
v47_d61-79_gen	25542	T	C	0.4	4	5	3	3	50	50	synonymous variant	gene_UL15	p.Leu718Leu	yes	below threshold
v47_d61-79_gen	25590	T	C	0.39	10	4	5	4	55.56	44.44	synonymous variant	gene_UL15	p.Val734Val	yes	below threshold
v47_d61-79_gen	26643	G	A	0.22	16	13	4	4	50	50	synonymous variant	gene_UL18	p.Leu63Leu	na	below threshold
v47_d61-79_gen	28271	C	T	0.47	5	5	3	6	33.3333	66.6667	synonymous variant	gene_UL19	p.Glu1012Glu	na	below threshold
v47_d61-79_gen	30215	G	A	0.29	9	11	4	4	50	50	synonymous variant	gene_UL19	p.Arg364Arg	yes	below threshold
v47_d61-79_gen	30281	C	T	0.5	3	5	4	4	50	50	synonymous variant	gene_UL19	p.Glu342Glu	yes	below threshold
v47_d61-79_gen	30782	T	C	0.32	14	11	6	6	50	50	synonymous variant	gene_UL19	p.Ala175Ala	na	above threshold
v47_d61-79_gen	31298	G	A	0.37	12	12	8	6	57.14	42.86	synonymous variant	gene_UL19	p.Ala3Ala	na	below threshold
v47_d61-79_gen	31718	C	A	0.44	10	13	7	11	38.89	61.11	non-synonymous variant	gene_UL20	p.Arg183Ile	na	below threshold
v47_d61-79_gen	32122	G	T	0.45	9	8	7	7	50	50	synonymous variant	gene_UL20	p.Ala48Ala	yes	not detected
v47_d61-79_gen	32206	A	G	0.29	17	18	7	7	50	50	synonymous variant	gene_UL20	p.Phe20Phe	yes	not detected
v47_d61-79_gen	32587	T	C	0.22	24	26	8	6	57.14	42.86	intergenic variant	gene_UL19	na	na	below threshold
v47_d61-79_gen	34571	C	T	0.4	15	14	8	11	42.11	57.89	intergenic variant	gene_UL19	na	na	below threshold
v47_d61-79_gen	38604	A	G	0.28	19	19	7	8	46.67	53.33	non-synonymous variant	gene_UL24	p.Lys31Glu	na	below threshold
v47_d61-79_gen	41628	A	C	0.2	19	29	4	8	33.33	66.67	synonymous variant	gene_UL26	p.Pro15Pro	na	below threshold
v47_d61-79_gen	42993	T	G	0.32	6	9	4	3	57.14	42.86	non-synonymous variant	gene_UL26	p.His470Gln	na	below threshold
v47_d61-79_gen	43628	A	G	0.24	21	4	5	3	62.5	37.5	intergenic variant	gene_UL24	na	yes	below threshold
v47_d61-79_gen	43639	C	T	0.21	23	4	4	3	57.14	42.86	intergenic variant	gene_UL24	na	yes	below threshold
v47_d61-79_gen	43693	A	C	0.27	11	22	5	7	41.67	58.33	intergenic variant	gene_UL24	na	yes	below threshold
v47_d61-79_gen	43783	G	A	0.36	10	17	7	8	46.67	53.33	intergenic variant	gene_UL24	na	yes	below threshold
v47_d61-79_gen	43962	A	G	0.4	14	12	12	5	70.59	29.41	synonymous variant	gene_UL27	p.Leu872Leu	yes	below threshold
v47_d61-79_gen	44048	G	T	0.29	13	14	3	8	27.27	72.73	synonymous variant	gene_UL27	p.Arg844Arg	yes	below threshold
v47_d61-79_gen	44145	C	A	0.22	17	15	2	7	22.22	77.78	synonymous variant	gene_UL27	p.Pro811Pro	yes	not detected
v47_d61-79_gen	44364	A	G	0.36	13	8	7	6	53.85	46.15	synonymous variant	gene_UL27	p.Phe738Phe	yes	below threshold
v47_d61-79_gen	44370	A	G	0.37	13	7	7	6	53.85	46.15	synonymous variant	gene_UL27	p.Gly736Gly	yes	below threshold
v47_d61-79_gen	44646	A	G	0.24	12	19	5	5	50	50	synonymous variant	gene_UL27	p.Gly644Gly	yes	not detected
v47_d61-79_gen	44649	A	G	0.44	9	13	8	9	47.06	52.94	synonymous variant	gene_UL27	p.Phe643Phe	yes	below threshold
v47_d61-79_gen	45276	A	G	0.28	19	19	8	7	53.33	46.67	synonymous variant	gene_UL27	p.Ile434Ile	na	below threshold
v47_d61-79_gen	47922	G	A	0.38	7	6	4	4	50	50	synonymous variant	gene_UL28	p.Leu341Leu	na	not detected
v47_d61-79_gen	50131	C	T	0.26	12	20	5	6	45.45	54.55	synonymous variant	gene_UL29	p.Arg902Arg	yes	below threshold
v47_d61-79_gen	50203	T	G	0.27	23	25	10	8	55.56	44.44	synonymous variant	gene_UL29	p.Ile878Ile	yes	below threshold
v47_d61-79_gen	50887	G	T	0.45	2	4	1	4	20	80	synonymous variant	gene_UL29	p.Ala650Ala	na	below threshold
v47_d61-79_gen	51343	T	G	0.35	7	8	4	4	50	50	synonymous variant	gene_UL29	p.Pro498Pro	na	below threshold
v47_d61-79_gen	52507	C	T	0.45	5	6	4	5	44.44	55.56	synonymous variant	gene_UL29	p.Pro110Pro	na	below threshold
v47_d61-79_gen	52846	G	T	0.29	10	5	5	1	83.3333	16.6667	intergenic variant	gene_UL28	na	yes	below threshold
v47_d61-79_gen	52859	A	G	0.32	9	4	5	1	83.33	16.67	intergenic variant	gene_UL28	na	yes	below threshold
v47_d61-79_gen	52897	G	A	0.2	18	2	4	1	80	20	intergenic variant	gene_UL28	na	yes	not detected
v47_d61-79_gen	54609	T	C	0.47	7	1	3	4	42.8571	57.1429	synonymous variant	gene_UL30	p.Asp340Asp	na	below threshold
v47_d61-79_gen	55603	A	G	0.33	7	5	3	3	50	50	non-synonymous variant	gene_UL30	p.Asn672Asp	na	not detected
v47_d61-79_gen	56273	A	G	0.34	14	13	7	7	50	50	non-synonymous variant	gene_UL30	p.His895Arg	yes	below threshold
v47_d61-79_gen	56394	A	G	0.23	15	13	4	5	44.44	55.56	synonymous variant	gene_UL30	p.Leu935Leu	yes	below threshold
v47_d61-79_gen	57211	A	G	0.37	13	14	8	8	50	50	non-synonymous variant	gene_UL30	p.Thr1208Ala	na	below threshold
v47_d61-79_gen	57887	G	T	0.47	6	5	6	9	40	60	synonymous variant	gene_UL31	p.Val92Val	yes	below threshold
v47_d61-79_gen	57941	A	C	0.46	7	7	7	5	58.3333	41.6667	non-synonymous variant	gene_UL31	p.Glu74Asp	yes	below threshold
v47_d61-79_gen	58154	A	G	0.28	22	6	7	4	63.64	36.36	synonymous variant	gene_UL31	p.Asp3Asp	na	below threshold
v47_d61-79_gen	59125	A	C	0.2	19	13	5	3	62.5	37.5	non-synonymous variant	gene_UL32	p.Val274Gly	na	not detected
v47_d61-79_gen	59511	A	G	0.24	20	19	6	6	50	50	synonymous variant	gene_UL32	p.Pro145Pro	na	not detected
v47_d61-79_gen	60413	G	T	0.21	12	14	3	4	42.86	57.14	intergenic variant	gene_UL31	na	yes	not detected
v47_d61-79_gen	60440	C	A	0.34	10	11	5	6	45.45	54.55	non-synonymous variant	gene_UL34	p.Pro9Thr	yes	below threshold
v47_d61-79_gen	60741	T	G	0.3	9	14	6	4	60	40	non-synonymous variant	gene_UL34	p.Val109Gly	yes	below threshold
v47_d61-79_gen	60833	A	C	0.46	7	8	8	5	61.54	38.46	non-synonymous variant	gene_UL34	p.Ile140Leu	yes	below threshold
v47_d61-79_gen	61740	A	G	0.36	11	7	6	4	60	40	intergenic variant	gene_UL31	na	yes	below threshold
v47_d61-79_gen	61809	A	T	0.32	15	6	5	5	50	50	intergenic variant	gene_UL31	na	yes	not detected
v47_d61-79_gen	62164	T	C	0.34	13	20	7	10	41.18	58.82	synonymous variant	gene_UL36	p.Thr2991Thr	yes	below threshold
v47_d61-79_gen	62231	A	G	0.39	16	17	8	13	38.1	61.9	non-synonymous variant	gene_UL36	p.Leu2969Ser	yes	below threshold
v47_d61-79_gen	62303	C	A	0.38	15	13	8	9	47.06	52.94	non-synonymous variant	gene_UL36	p.Arg2945Leu	yes	below threshold
v47_d61-79_gen	62487	A	G	0.43	11	15	10	10	50	50	non-synonymous variant	gene_UL36	p.Pro2884Ser	yes	below threshold
v47_d61-79_gen	62533	C	T	0.38	18	14	10	10	50	50	synonymous variant	gene_UL36	p.Pro2868Pro	yes	below threshold
v47_d61-79_gen	62536	T	G	0.38	17	14	9	10	47.3684	52.6316	synonymous variant	gene_UL36	p.Arg2867Arg	yes	below threshold
v47_d61-79_gen	62691	T	G	0.29	29	22	11	10	52.38	47.62	non-synonymous variant	gene_UL36	p.Ile2816Leu	no	below threshold
v47_d61-79_gen	64418	A	C	0.3	13	17	8	5	61.54	38.46	non-synonymous variant	gene_UL36	p.Leu2240Arg	na	below threshold
v47_d61-79_gen	64635	A	G	0.39	12	13	9	7	56.25	43.75	non-synonymous variant	gene_UL36	p.Cys2168Arg	yes	below threshold
v47_d61-79_gen	64754	G	A	0.21	13	17	4	4	50	50	non-synonymous variant	gene_UL36	p.Ser2128Phe	yes	below threshold
v47_d61-79_gen	67004	T	C	0.35	11	13	6	7	46.15	53.85	non-synonymous variant	gene_UL36	p.Asn1378Ser	na	below threshold
v47_d61-79_gen	67496	A	C	0.46	4	3	3	3	50	50	non-synonymous variant	gene_UL36	p.Val1214Gly	no	below threshold
v47_d61-79_gen	67678	C	T	0.39	9	8	6	5	54.55	45.45	synonymous variant	gene_UL36	p.Ala1153Ala	no	below threshold
v47_d61-79_gen	67774	T	G	0.26	14	15	5	5	50	50	synonymous variant	gene_UL36	p.Pro1121Pro	no	below threshold
v47_d61-79_gen	68647	G	T	0.28	15	16	6	6	50	50	synonymous variant	gene_UL36	p.Leu830Leu	no	below threshold
v47_d61-79_gen	68784	C	G	0.41	5	5	3	4	42.8571	57.1429	non-synonymous variant	gene_UL36	p.Arg785Gly	no	not detected
v47_d61-79_gen	69830	C	T	0.25	16	11	5	4	55.56	44.44	non-synonymous variant	gene_UL36	p.Gly436Asp	na	not detected
v47_d61-79_gen	70189	G	T	0.38	10	11	5	8	38.46	61.54	synonymous variant	gene_UL36	p.Ala316Ala	na	below threshold
v47_d61-79_gen	70900	G	A	0.3	7	9	2	5	28.57	71.43	synonymous variant	gene_UL36	p.Thr79Thr	yes	not detected
v47_d61-79_gen	70960	G	A	0.4	5	7	3	5	37.5	62.5	synonymous variant	gene_UL36	p.Val59Val	yes	not detected
v47_d61-79_gen	71477	C	T	0.31	13	11	6	5	54.55	45.45	non-synonymous variant	gene_UL37	p.Gly1092Glu	yes	below threshold
v47_d61-79_gen	71489	G	A	0.27	15	15	6	5	54.55	45.45	non-synonymous variant	gene_UL37	p.Ala1088Val	yes	below threshold
v47_d61-79_gen	71540	A	G	0.34	11	10	6	5	54.55	45.45	non-synonymous variant	gene_UL37	p.Met1071Thr	yes	below threshold
v47_d61-79_gen	73344	A	G	0.48	8	4	5	6	45.45	54.55	synonymous variant	gene_UL37	p.Leu470Leu	yes	not detected
v47_d61-79_gen	73345	C	A	0.48	8	4	5	6	45.45	54.55	synonymous variant	gene_UL37	p.Gly469Gly	yes	not detected
v47_d61-79_gen	73599	C	T	0.33	6	10	4	4	50	50	non-synonymous variant	gene_UL37	p.Ala385Thr	na	not detected
v47_d61-79_gen	73822	G	C	0.4	11	4	9	1	90	10	synonymous variant	gene_UL37	p.Leu310Leu	na	below threshold
v47_d61-79_gen	74143	C	G	0.44	10	9	7	8	46.67	53.33	synonymous variant	gene_UL37	p.Leu203Leu	yes	below threshold
v47_d61-79_gen	74146	C	T	0.34	11	10	5	6	45.45	54.55	synonymous variant	gene_UL37	p.Ser202Ser	yes	below threshold
v47_d61-79_gen	76540	C	T	0.5	4	3	2	5	28.57	71.43	synonymous variant	gene_UL38	p.Ile450Ile	na	below threshold
v47_d61-79_gen	76949	C	T	0.3	9	12	3	6	33.33	66.67	intergenic variant	gene_UL37	na	na	below threshold
v47_d61-79_gen	81929	A	G	0.33	15	18	8	8	50	50	synonymous variant	gene_UL41	p.Ile456Ile	yes	below threshold
v47_d61-79_gen	81944	G	A	0.22	19	21	6	5	54.55	45.45	synonymous variant	gene_UL41	p.Ile451Ile	yes	not detected
v47_d61-79_gen	81947	C	A	0.31	17	18	8	8	50	50	synonymous variant	gene_UL41	p.Ser450Ser	yes	below threshold
v47_d61-79_gen	82176	C	A	0.45	13	15	10	13	43.48	56.52	non-synonymous variant	gene_UL41	p.Arg374Leu	na	below threshold
v47_d61-79_gen	82347	G	A	0.3	15	8	5	5	50	50	non-synonymous variant	gene_UL41	p.Thr317Met	yes	not detected
v47_d61-79_gen	82364	C	G	0.49	14	7	10	10	50	50	synonymous variant	gene_UL41	p.Ala311Ala	yes	below threshold
v47_d61-79_gen	82375	G	A	0.23	21	16	5	6	45.45	54.55	synonymous variant	gene_UL41	p.Leu308Leu	yes	not detected
v47_d61-79_gen	82574	T	C	0.22	25	24	7	7	50	50	synonymous variant	gene_UL41	p.Leu241Leu	yes	below threshold
v47_d61-79_gen	82661	T	C	0.32	14	14	6	7	46.15	53.85	synonymous variant	gene_UL41	p.Thr212Thr	yes	below threshold
v47_d61-79_gen	82726	G	A	0.36	11	7	4	6	40	60	synonymous variant	gene_UL41	p.Leu191Leu	yes	below threshold
v47_d61-79_gen	83766	A	G	0.32	6	7	3	3	50	50	intergenic variant	gene_UL41	na	na	not detected
v47_d61-79_gen	84903	C	T	0.33	7	9	4	4	50	50	non-synonymous variant	gene_UL42	p.His378Tyr	yes	not detected
v47_d61-79_gen	84982	G	A	0.38	5	8	4	4	50	50	non-synonymous variant	gene_UL42	p.Arg404His	yes	below threshold
v47_d61-79_gen	85267	T	C	0.4	4	5	2	4	33.33	66.67	intergenic variant	gene_UL41	na	yes	below threshold
v47_d61-79_gen	85274	C	A	0.4	4	5	2	4	33.33	66.67	intergenic variant	gene_UL41	na	yes	below threshold
v47_d61-79_gen	86006	T	C	0.35	5	6	3	3	50	50	synonymous variant	gene_UL43	p.Leu183Leu	na	below threshold
v47_d61-79_gen	86319	A	G	0.45	6	6	5	5	50	50	non-synonymous variant	gene_UL43	p.Glu287Gly	yes	not detected
v47_d61-79_gen	86408	A	G	0.47	11	9	10	8	55.56	44.44	non-synonymous variant	gene_UL43	p.Met317Val	yes	not detected
v47_d61-79_gen	86409	T	C	0.47	11	9	10	8	55.56	44.44	non-synonymous variant	gene_UL43	p.Met317Thr	yes	not detected
v47_d61-79_gen	86430	C	A	0.37	15	14	9	8	52.94	47.06	non-synonymous variant	gene_UL43	p.Pro324Gln	yes	below threshold
v47_d61-79_gen	86465	A	C	0.31	20	20	10	8	55.56	44.44	non-synonymous variant	gene_UL43	p.Asn336His	yes	below threshold
v47_d61-79_gen	86693	T	C	0.34	22	23	11	12	47.83	52.17	non-synonymous variant	gene_UL43	p.Trp412Arg	na	below threshold
v47_d61-79_gen	87873	T	C	0.27	10	12	4	4	50	50	synonymous variant	gene_UL44	p.Phe302Phe	na	not detected
v47_d61-79_gen	89823	T	C	0.43	6	9	7	6	53.85	46.15	non-synonymous variant	gene_UL46	p.Thr597Ala	na	below threshold
v47_d61-79_gen	91095	T	C	0.2	13	15	3	4	42.86	57.14	non-synonymous variant	gene_UL46	p.Thr173Ala	na	not detected
v47_d61-79_gen	94402	G	A	0.37	9	8	5	5	50	50	synonymous variant	gene_UL48	p.Leu447Leu	yes	below threshold
v47_d61-79_gen	94568	A	C	0.23	13	11	3	4	42.86	57.14	non-synonymous variant	gene_UL48	p.Asp391Glu	yes	below threshold
v47_d61-79_gen	94715	T	C	0.27	11	11	4	4	50	50	synonymous variant	gene_UL48	p.Ala342Ala	yes	below threshold
v47_d61-79_gen	95211	A	G	0.41	3	7	3	4	42.86	57.14	non-synonymous variant	gene_UL48	p.Leu177Ser	na	below threshold
v47_d61-79_gen	95483	C	A	0.45	8	3	6	3	66.6667	33.3333	non-synonymous variant	gene_UL48	p.Asp86Glu	na	below threshold
v47_d61-79_gen	95913	G	T	0.23	12	15	4	4	50	50	intergenic variant	gene_UL46	na	na	below threshold
v47_d61-79_gen	96743	C	T	0.5	3	3	3	3	50	50	synonymous variant	gene_UL49	p.Pro104Pro	no	not detected
v47_d61-79_gen	96860	A	G	0.36	8	6	5	3	62.5	37.5	synonymous variant	gene_UL49	p.Tyr65Tyr	yes	below threshold
v47_d61-79_gen	96902	C	T	0.38	13	7	5	7	41.67	58.33	synonymous variant	gene_UL49	p.Gln51Gln	yes	not detected
v47_d61-79_gen	96903	T	G	0.35	14	8	5	7	41.67	58.33	non-synonymous variant	gene_UL49	p.Gln51Pro	yes	not detected
v47_d61-79_gen	96906	C	T	0.32	12	11	7	4	63.64	36.36	non-synonymous variant	gene_UL49	p.Arg50His	yes	below threshold
v47_d61-79_gen	96910	A	C	0.39	14	8	6	8	42.86	57.14	non-synonymous variant	gene_UL49	p.Ser49Ala	yes	not detected
v47_d61-79_gen	96970	C	A	0.31	17	14	7	7	50	50	non-synonymous variant	gene_UL49	p.Gly29Cys	yes	not detected
v47_d61-79_gen	98326	T	C	0.33	4	4	1	3	25	75	synonymous variant	gene_UL50	p.Asp218Asp	no	below threshold
v47_d61-79_gen	98536	C	T	0.45	6	5	4	5	44.44	55.56	synonymous variant	gene_UL50	p.Leu288Leu	yes	not detected
v47_d61-79_gen	98584	T	C	0.45	6	5	4	5	44.44	55.56	synonymous variant	gene_UL50	p.Leu304Leu	yes	not detected
v47_d61-79_gen	98793	C	T	0.32	11	6	5	3	62.5	37.5	intergenic variant	gene_UL48	na	yes	not detected
v47_d61-79_gen	98834	G	T	0.24	17	9	4	4	50	50	intergenic variant	gene_UL48	na	yes	not detected
v47_d61-79_gen	98873	G	T	0.39	16	14	10	9	52.63	47.37	intergenic variant	gene_UL48	na	yes	below threshold
v47_d61-79_gen	98911	G	A	0.21	21	20	6	5	54.55	45.45	intergenic variant	gene_UL48	na	yes	below threshold
v47_d61-79_gen	99011	G	T	0.34	23	21	9	14	39.13	60.87	synonymous variant	gene_UL51	p.Arg222Arg	yes	below threshold
v47_d61-79_gen	99067	C	T	0.35	17	19	8	11	42.11	57.89	non-synonymous variant	gene_UL51	p.Ser203Asn	yes	below threshold
v47_d61-79_gen	99234	G	A	0.35	7	8	3	5	37.5	62.5	synonymous variant	gene_UL51	p.Ser147Ser	na	below threshold
v47_d61-79_gen	99444	C	G	0.44	10	5	8	4	66.67	33.33	synonymous variant	gene_UL51	p.Ala77Ala	na	not detected
v47_d61-79_gen	99953	A	G	0.47	6	4	6	3	66.67	33.33	synonymous variant	gene_UL52	p.Ser81Ser	na	not detected
v47_d61-79_gen	101484	A	G	0.47	6	3	5	3	62.5	37.5	non-synonymous variant	gene_UL52	p.Thr592Ala	na	below threshold
v47_d61-79_gen	101952	A	G	0.27	9	10	3	4	42.86	57.14	non-synonymous variant	gene_UL52	p.Lys748Glu	yes	below threshold
v47_d61-79_gen	101966	T	C	0.26	10	10	3	4	42.86	57.14	synonymous variant	gene_UL52	p.Pro752Pro	yes	below threshold
v47_d61-79_gen	103282	C	T	0.26	13	13	5	4	55.56	44.44	synonymous variant	gene_UL53	p.Gly147Gly	na	not detected
v47_d61-79_gen	103720	T	G	0.33	14	13	8	5	61.54	38.46	synonymous variant	gene_UL53	p.Ser293Ser	yes	below threshold
v47_d61-79_gen	103825	A	G	0.29	20	17	7	8	46.67	53.33	synonymous variant	gene_UL53	p.Glu328Glu	yes	below threshold
v47_d61-79_gen	104193	G	T	0.23	24	26	7	8	46.67	53.33	intergenic variant	gene_UL51	na	na	below threshold
v47_d61-79_gen	104388	C	A	0.33	8	10	3	6	33.33	66.67	intergenic variant	gene_UL51	na	na	not detected
v47_d61-79_gen	105860	T	C	0.26	15	10	2	7	22.22	77.78	synonymous variant	gene_UL54	p.Cys488Cys	yes	below threshold
v47_d61-79_gen	105973	T	A	0.25	20	13	6	5	54.55	45.45	intergenic variant	gene_UL55	na	yes	below threshold
v47_d61-79_gen	106094	T	C	0.46	7	8	6	7	46.15	53.85	intergenic variant	gene_UL55	na	yes	below threshold
v47_d61-79_gen	106383	C	T	0.44	5	5	3	5	37.5	62.5	synonymous variant	gene_UL55	p.His75His	na	below threshold
v47_d61-79_gen	106854	T	G	0.27	11	11	4	4	50	50	intergenic variant	hsv1-mir-H1	na	yes	not detected
v47_d61-79_gen	106951	A	C	0.36	14	11	7	7	50	50	non-synonymous variant	gene_UL56	p.Trp213Gly	yes	below threshold
v47_d61-79_gen	107415	G	A	0.5	9	10	10	9	52.63	47.37	non-synonymous variant	gene_UL56	p.Leu58Ser	na	below threshold
v47_d61-79_gen	108945	T	G	0.45	13	19	13	13	50	50	intergenic variant	gene_UL56	na	na	below threshold
v47_d61-79_gen	109734	A	G	0.28	6	17	4	5	44.44	55.56	intergenic variant	gene_UL56	na	no	below threshold
v47_d61-79_gen	109886	C	G	0.4	3	6	5	1	83.3333	16.6667	intergenic variant	gene_UL56	na	na	below threshold
v47_d61-79_gen	110518	C	T	0.36	10	15	9	5	64.29	35.71	intergenic variant	gene_UL56	na	no	not detected
v47_d61-79_gen	110597	A	G	0.45	7	23	9	16	36	64	intergenic variant	gene_UL56	na	yes	below threshold
v47_d61-79_gen	110617	G	A	0.27	8	33	7	8	46.67	53.33	intergenic variant	gene_UL56	na	yes	below threshold
v47_d61-79_gen	111423	G	T	0.37	10	16	3	12	20	80	non-synonymous variant	gene_RL2	p.Pro756Thr	na	below threshold
v47_d61-79_gen	111990	T	C	0.27	17	18	5	8	38.46	61.54	non-synonymous variant	gene_RL2	p.Thr567Ala	yes	below threshold
v47_d61-79_gen	112002	T	C	0.27	20	20	6	9	40	60	non-synonymous variant	gene_RL2	p.Thr563Ala	yes	below threshold
v47_d61-79_gen	112039	G	A	0.27	23	24	7	10	41.18	58.82	synonymous variant	gene_RL2	p.Ser550Ser	yes	below threshold
v47_d61-79_gen	112090	T	A	0.21	23	22	6	6	50	50	synonymous variant	gene_RL2	p.Gly533Gly	yes	below threshold
v47_d61-79_gen	112576	T	G	0.28	16	2	6	1	85.71	14.29	synonymous variant	gene_RL2	p.Pro371Pro	na	below threshold
v47_d61-79_gen	113325	T	C	0.41	16	14	10	11	47.62	52.38	synonymous variant	gene_RL2	p.Thr167Thr	na	below threshold
v47_d61-79_gen	113854	T	C	0.37	8	18	6	9	40	60	intergenic variant	hsv1-mir-H1	na	na	not detected
v47_d61-79_gen	114081	A	T	0.45	18	13	12	13	48	52	intergenic variant	hsv1-mir-H1	na	yes	below threshold
v47_d61-79_gen	114265	C	T	0.28	24	32	10	12	45.45	54.55	intergenic variant	hsv1-mir-H1	na	yes	below threshold
v47_d61-79_gen	114992	T	C	0.21	21	20	7	4	63.64	36.36	intergenic variant	gene_RL2	na	yes	below threshold
v47_d61-79_gen	115051	G	A	0.28	29	27	10	12	45.45	54.55	intergenic variant	gene_RL2	na	yes	below threshold
v47_d61-79_gen	115342	T	G	0.21	20	18	4	6	40	60	intergenic variant	gene_RL2	na	na	not detected
v47_d61-79_gen	117679	A	G	0.45	3	3	2	3	40	60	synonymous variant	gene_RS1	p.His1093His	na	not detected
v47_d61-79_gen	122015	G	C	0.2	30	25	7	7	50	50	intergenic variant	gene_RS1	na	na	not detected
v47_d61-79_gen	122521	C	T	0.29	7	10	2	5	28.57	71.43	synonymous variant	gene_US1	p.Arg17Arg	yes	below threshold
v47_d61-79_gen	122764	T	G	0.37	9	23	8	11	42.11	57.89	synonymous variant	gene_US1	p.Thr98Thr	yes	below threshold
v47_d61-79_gen	122808	G	A	0.27	10	20	4	7	36.36	63.64	non-synonymous variant	gene_US1	p.Gly113Asp	yes	below threshold
v47_d61-79_gen	123227	C	A	0.41	4	6	3	4	42.8571	57.1429	non-synonymous variant	gene_US1	p.Met253Leu	na	below threshold
v47_d61-79_gen	123429	G	T	0.32	8	7	3	4	42.86	57.14	non-synonymous variant	gene_US1	p.Arg320Leu	na	below threshold
v47_d61-79_gen	123623	C	T	0.46	5	10	7	6	53.8462	46.1538	non-synonymous variant	gene_US1	p.Ser385Pro	na	below threshold
v47_d61-79_gen	124040	A	G	0.28	6	22	6	5	54.55	45.45	non-synonymous variant	gene_US2	p.Ser239Pro	yes	below threshold
v47_d61-79_gen	124060	T	C	0.32	5	20	6	6	50	50	non-synonymous variant	gene_US2	p.His232Arg	yes	below threshold
v47_d61-79_gen	124061	G	C	0.36	5	20	7	7	50	50	non-synonymous variant	gene_US2	p.His232Asp	yes	below threshold
v47_d61-79_gen	124062	G	T	0.34	5	20	6	7	46.15	53.85	synonymous variant	gene_US2	p.Ser231Ser	yes	below threshold
v47_d61-79_gen	124064	A	G	0.38	4	20	7	8	46.67	53.33	non-synonymous variant	gene_US2	p.Ser231Pro	yes	below threshold
v47_d61-79_gen	124137	G	T	0.42	7	12	8	6	57.14	42.86	synonymous variant	gene_US2	p.Thr206Thr	yes	below threshold
v47_d61-79_gen	124149	G	T	0.44	8	12	9	7	56.25	43.75	synonymous variant	gene_US2	p.Val202Val	yes	below threshold
v47_d61-79_gen	124206	T	G	0.39	11	11	7	7	50	50	synonymous variant	gene_US2	p.Ala183Ala	yes	below threshold
v47_d61-79_gen	124599	G	A	0.23	12	18	6	3	66.67	33.33	synonymous variant	gene_US2	p.Arg52Arg	na	below threshold
v47_d61-79_gen	124781	G	A	0.29	21	15	9	6	60	40	intergenic variant	gene_RS1	na	na	below threshold
v47_d61-79_gen	125396	C	T	0.32	9	8	4	4	50	50	synonymous variant	gene_US3	p.Leu117Leu	na	not detected
v47_d61-79_gen	127347	C	T	0.2	36	34	8	10	44.44	55.56	intergenic variant	gene_US2	na	na	below threshold
v47_d61-79_gen	127531	G	A	0.33	16	17	8	8	50	50	intergenic variant	gene_US2	na	no	not detected
v47_d61-79_gen	127633	T	G	0.23	15	15	4	5	44.44	55.56	non-synonymous variant	gene_US5	p.Leu25Arg	no	below threshold
v47_d61-79_gen	128053	T	C	0.3	15	20	8	7	53.33	46.67	intergenic variant	gene_US2	na	na	below threshold
v47_d61-79_gen	128864	G	T	0.36	5	9	5	3	62.5	37.5	synonymous variant	gene_US6	p.Leu206Leu	na	below threshold
v47_d61-79_gen	129591	C	T	0.22	21	24	7	6	53.85	46.15	intergenic variant	gene_US2	na	na	below threshold
v47_d61-79_gen	130391	T	C	0.3	4	15	2	6	25	75	synonymous variant	gene_US7	p.Tyr260Tyr	na	below threshold
v47_d61-79_gen	131769	T	C	0.5	2	4	3	3	50	50	synonymous variant	gene_US8	p.Phe240Phe	yes	not detected
v47_d61-79_gen	131796	C	T	0.47	3	5	3	4	42.8571	57.1429	synonymous variant	gene_US8	p.Ile249Ile	yes	below threshold
v47_d61-79_gen	131818	T	A	0.43	3	5	3	3	50	50	non-synonymous variant	gene_US8	p.Ser257Thr	yes	not detected
v47_d61-79_gen	131913	A	G	0.44	5	5	4	4	50	50	synonymous variant	gene_US8	p.Glu288Glu	yes	not detected
v47_d61-79_gen	131934	G	T	0.38	5	5	3	3	50	50	synonymous variant	gene_US8	p.Ala295Ala	yes	not detected
v47_d61-79_gen	132126	T	C	0.44	5	4	3	4	42.86	57.14	synonymous variant	gene_US8	p.Cys359Cys	yes	not detected
v47_d61-79_gen	132156	C	A	0.3	9	7	3	4	42.86	57.14	synonymous variant	gene_US8	p.Ala369Ala	yes	not detected
v47_d61-79_gen	132180	T	C	0.5	9	7	9	7	56.25	43.75	synonymous variant	gene_US8	p.Thr377Thr	no	below threshold
v47_d61-79_gen	133079	A	T	0.34	9	10	4	6	40	60	intergenic variant	gene_US9	na	na	below threshold
v47_d61-79_gen	133856	A	G	0.29	18	19	6	9	40	60	intergenic variant	gene_US6	na	na	below threshold
v47_d61-79_gen	134428	T	C	0.39	21	22	15	13	53.57	46.43	synonymous variant	gene_US10	p.Ala125Ala	yes	below threshold
v47_d61-79_gen	134432	C	G	0.25	27	26	9	9	50	50	non-synonymous variant	gene_US10	p.Gly124Ala	yes	not detected
v47_d61-79_gen	134436	G	C	0.38	22	24	15	13	53.57	46.43	non-synonymous variant	gene_US10	p.His123Asp	yes	below threshold
v48_d100_oral	55	A	G	0.0252	254	171	6	5	54.55	45.45	intergenic variant	gene_UL1	na	na	above threshold
v48_d100_oral	4574	C	A	0.0242	352	373	9	9	50	50	synonymous variant	gene_UL5	p.Thr449Thr	na	above threshold
v48_d100_oral	13692	T	C	0.0252	278	303	7	8	46.67	53.33	synonymous variant	gene_UL9	p.Leu119Leu	na	above threshold
v48_d100_oral	14461	C	T	0.0222	145	163	3	4	42.86	57.14	synonymous variant	gene_UL10	p.Leu157Leu	na	above threshold
v48_d100_oral	15926	G	A	0.0274	259	238	7	7	50	50	synonymous variant	gene_UL12	p.Tyr581Tyr	na	above threshold
v48_d100_oral	16211	T	G	0.024	211	195	4	6	40	60	synonymous variant	gene_UL12	p.Val486Val	na	below threshold
v48_d100_oral	18513	A	G	0.0211	447	483	10	10	50	50	synonymous variant	gene_UL13	p.Phe257Phe	na	above threshold
v48_d100_oral	21076	T	C	0.0305	175	205	6	6	50	50	synonymous variant	gene_UL16	p.Pro335Pr	na	above threshold
v48_d100_oral	25592	T	C	0.0402	177	133	7	6	53.85	46.15	synonymous variant	gene_UL15	p.Val734Val	na	above threshold
v48_d100_oral	25995	T	C	0.0362	103	110	3	5	37.5	62.5	synonymous variant	gene_UL18	p.Ala282Ala	na	below threshold
v48_d100_oral	26654	G	A	0.0249	223	168	6	4	60	40	synonymous variant	gene_UL18	p.Leu63Leu	na	below threshold
v48_d100_oral	26783	T	C	0.048	165	53	5	6	45.45	54.55	non-synonymous variant	gene_UL18	p.Asn20Asp	na	below threshold
v48_d100_oral	31211	A	G	0.0236	129	284	5	5	50	50	synonymous variant	gene_UL19	p.Phe36Phe	na	below threshold
v48_d100_oral	35315	C	T	0.0201	283	301	5	7	41.67	58.33	synonymous variant	gene_UL22	p.Glu618Glu	na	below threshold
v48_d100_oral	37900	A	G	0.0372	208	154	6	8	42.86	57.14	non-synonymous variant	gene_UL23	p.Val230Ala	na	below threshold
v48_d100_oral	40074	T	C	0.0233	161	217	4	5	44.44	55.56	synonymous variant	gene_UL25	p.His159His	na	below threshold
v48_d100_oral	40614	C	T	0.0686	50	45	3	4	42.86	57.14	synonymous variant	gene_UL25	p.Thr339Thr	na	below threshold
v48_d100_oral	40905	A	C	0.0255	139	129	4	3	57.14	42.86	synonymous variant	gene_UL25	p.Gly436Gly	na	below threshold
v48_d100_oral	43720	C	A	0.0653	126	189	9	13	40.91	59.09	intergenic variant	gene_UL24	na	na	below threshold
v48_d100_oral	44656	A	G	0.035	194	219	7	8	46.67	53.33	synonymous variant	gene_UL27	p.Phe643Phe	na	below threshold
v48_d100_oral	45364	A	C	0.0251	338	323	7	10	41.18	58.82	synonymous variant	gene_UL27	p.Val407Val	na	below threshold
v48_d100_oral	45871	A	G	0.0208	246	223	7	3	70	30	synonymous variant	gene_UL27	p.Asn238Asn	na	below threshold
v48_d100_oral	53791	T	C	0.05	67	84	4	4	50	50	non-synonymous variant	gene_UL30	p.Cys64Arg	na	below threshold
v48_d100_oral	57223	A	G	0.0202	337	343	8	6	57.14	42.86	non-synonymous variant	gene_UL30	p.Thr1208Ala	na	below threshold
v48_d100_oral	62176	T	C	0.0226	196	324	7	5	58.33	41.67	non-synonymous variant	gene_UL36	na	yes	below threshold
v48_d100_oral	62243	A	G	0.0247	235	318	8	6	57.14	42.86	synonymous variant	gene_UL36	na	yes	below threshold
v48_d100_oral	62315	C	A	0.0387	242	278	10	11	47.62	52.38	synonymous variant	gene_UL36	na	yes	below threshold
v48_d100_oral	62348	C	T	0.0309	207	232	7	7	50	50	synonymous variant	gene_UL36	na	yes	below threshold
v48_d100_oral	62602	T	G	0.0312	222	89	7	3	70	30	non-synonymous variant	gene_UL36	na	na	below threshold
v48_d100_oral	64430	A	C	0.0237	201	211	6	4	60	40	synonymous variant	gene_UL36	na	na	below threshold
v48_d100_oral	67676	T	C	0.0221	228	215	5	5	50	50	synonymous variant	gene_UL36	na	na	below threshold
v48_d100_oral	68645	G	T	0.0358	171	179	6	7	46.15	53.85	synonymous variant	gene_UL36	na	yes	below threshold
v48_d100_oral	68717	T	C	0.0415	103	128	4	6	40	60	synonymous variant	gene_UL36	na	yes	below threshold
v48_d100_oral	69503	A	G	0.0247	137	139	4	3	57.14	42.86	synonymous variant	gene_UL36	na	na	below threshold
v48_d100_oral	76024	T	A	0.0312	122	126	4	4	50	50	non-synonymous variant	gene_UL38	p.Leu277His	yes	below threshold
v48_d100_oral	76061	A	G	0.0277	114	132	3	4	42.86	57.14	synonymous variant	gene_UL38	p.Ala289Ala	yes	below threshold
v48_d100_oral	81146	T	C	0.0319	152	151	5	5	50	50	synonymous variant	gene_UL40	p.Ile186Ile	na	below threshold
v48_d100_oral	82180	C	A	0.0218	320	306	7	7	50	50	non-synonymous variant	gene_UL41	p.Arg374Leu	na	below threshold
v48_d100_oral	88003	T	C	0.0345	109	115	5	3	62.5	37.5	synonymous variant	gene_UL44	p.Thr344Thr	na	below threshold
v48_d100_oral	89570	T	C	0.0337	275	98	8	5	61.54	38.46	synonymous variant	gene_UL46	p.Ser682Ser	na	below threshold
v48_d100_oral	92025	T	C	0.0269	131	122	4	3	57.14	42.86	synonymous variant	gene_UL47	p.Ala585Ala	na	below threshold
v48_d100_oral	94573	A	C	0.0402	139	171	6	7	46.15	53.85	non-synonymous variant	gene_UL48	p.Asp391Glu	na	below threshold
v48_d100_oral	96034	T	C	0.0233	198	222	6	4	60	40	intergenic variant	gene_UL46	na	na	below threshold
v48_d100_oral	96445	G	A	0.0201	201	190	5	3	62.5	37.5	synonymous variant	gene_UL49	p.Val205Val	na	below threshold
v48_d100_oral	96908	T	G	0.0228	248	180	6	4	60	40	non-synonymous variant	gene_UL49	p.Gln51Pro	yes	below threshold
v48_d100_oral	96911	T	C	0.0313	254	179	9	5	64.29	35.71	non-synonymous variant	gene_UL49	p.His50Arg	yes	below threshold
v48_d100_oral	96915	A	C	0.0265	257	183	8	4	66.67	33.33	non-synonymous variant	gene_UL49	p.Ser49Ala	yes	below threshold
v48_d100_oral	96975	C	A	0.0256	323	248	8	7	53.33	46.67	non-synonymous variant	gene_UL49	p.Gly29Cys	yes	below threshold
v48_d100_oral	98331	C	T	0.0455	83	85	4	4	50	50	synonymous variant	gene_UL50	p.Asp218Asp	yes	below threshold
v48_d100_oral	98517	A	C	0.0533	73	69	4	4	50	50	synonymous variant	gene_UL50	p.Val280Val	yes	below threshold
v48_d100_oral	98541	C	T	0.0526	78	66	4	4	50	50	synonymous variant	gene_UL50	p.Leu288Leu	yes	above threshold
v48_d100_oral	98589	T	C	0.0359	107	81	4	3	57.14	42.86	synonymous variant	gene_UL50	p.Leu304Leu	yes	below threshold
v48_d100_oral	99449	C	G	0.0208	233	189	5	4	55.56	44.44	synonymous variant	gene_UL51	p.Ala77Ala	na	below threshold
v48_d100_oral	104393	A	C	0.0206	193	234	5	4	55.56	44.44	intergenic variant	gene_UL51	na	yes	below threshold
v48_d100_oral	104407	G	A	0.0274	176	214	6	5	54.55	45.45	synonymous variant	gene_UL54	p.Ala2Ala	yes	below threshold
v48_d100_oral	107699	A	G	0.034	76	123	3	4	42.86	57.14	intergenic variant	gene_UL56	na	na	below threshold
v48_d100_oral	108109	A	G	0.0368	269	70	4	9	30.77	69.23	intergenic variant	gene_UL56	na	na	below threshold
v48_d100_oral	110396	C	T	0.0224	139	298	5	5	50	50	intergenic variant	gene_UL56	na	na	below threshold
v48_d100_oral	113297	T	C	0.0289	273	265	7	9	43.75	56.25	synonymous variant	gene_RL2	p.Thr167Thr	na	below threshold
v48_d100_oral	122107	G	A	0.0218	386	421	8	10	44.44	55.56	intergenic variant	gene_RS1	na	na	below threshold
v48_d100_oral	131239	A	G	0.0202	205	232	5	4	55.56	44.44	synonymous variant	gene_US8	p.Gln51Gln	na	below threshold
v48_d100_oral	133305	G	A	0.066	78	106	7	6	53.85	46.15	non-synonymous variant	gene_US9	p.Arg50His	na	below threshold
v48_d101_oral	55	A	G	0.0223	288	194	6	5	54.55	45.45	intergenic variant	gene_UL1	na	yes	above threshold
v48_d101_oral	90	A	C	0.02	381	256	7	6	53.85	46.15	intergenic variant	gene_UL1	na	yes	below threshold
v48_d101_oral	94	T	C	0.0206	395	270	7	7	50	50	intergenic variant	gene_UL1	na	yes	below threshold
v48_d101_oral	1637	C	T	0.0324	382	300	12	11	52.17	47.83	synonymous variant	gene_UL2	p.Leu322Leu	na	below threshold
v48_d101_oral	1909	T	G	0.0212	230	279	5	6	45.45	54.55	synonymous variant	gene_UL3	p.Gly44Gly	no	below threshold
v48_d101_oral	2007	C	A	0.0384	192	184	8	7	53.33	46.67	non-synonymous variant	gene_UL3	p.Pro77His	no	below threshold
v48_d101_oral	3122	C	A	0.0351	306	242	10	10	50	50	synonymous variant	gene_UL4	p.Val30Val	na	below threshold
v48_d101_oral	4574	C	A	0.0283	465	427	13	13	50	50	synonymous variant	gene_UL5	p.Thr449Thr	na	above threshold
v48_d101_oral	5180	G	A	0.0271	113	210	2	7	22.22	77.78	synonymous variant	gene_UL5	p.Val247Val	na	below threshold
v48_d101_oral	5307	A	G	0.0332	204	204	8	6	57.14	42.86	non-synonymous variant	gene_UL5	p.Leu205Ser	na	below threshold
v48_d101_oral	5342	C	T	0.0278	270	254	9	6	60	40	synonymous variant	gene_UL5	p.Thr193Thr	yes	below threshold
v48_d101_oral	5753	C	T	0.0544	140	86	8	5	61.54	38.46	synonymous variant	gene_UL5	p.Ser56Ser	na	below threshold
v48_d101_oral	5880	T	C	0.033	73	132	3	4	42.86	57.14	non-synonymous variant	gene_UL5	p.Lys14Arg	yes	below threshold
v48_d101_oral	6464	A	G	0.0229	295	344	9	6	60	40	synonymous variant	gene_UL6	p.Thr182Thr	na	below threshold
v48_d101_oral	6725	C	T	0.0252	200	71	3	4	42.86	57.14	synonymous variant	gene_UL6	p.Phe269Phe	no	below threshold
v48_d101_oral	6869	T	C	0.0291	364	237	10	8	55.56	44.44	synonymous variant	gene_UL6	p.Gly317Gly	no	below threshold
v48_d101_oral	7067	T	G	0.0235	161	254	3	7	30	70	synonymous variant	gene_UL6	p.Pro383Pro	no	below threshold
v48_d101_oral	7256	A	G	0.0247	249	225	5	7	41.67	58.33	synonymous variant	gene_UL6	p.Gln446Gln	no	below threshold
v48_d101_oral	7936	A	G	0.0698	82	78	5	7	41.67	58.33	non-synonymous variant	gene_UL6	p.Asp673Gly	yes	below threshold
v48_d101_oral	7959	C	A	0.0819	82	75	5	9	35.71	64.29	synonymous variant	gene_UL7	p.Ala12Ala	yes	below threshold
v48_d101_oral	13692	T	C	0.0283	337	350	9	11	45	55	synonymous variant	gene_UL9	p.Leu119Leu	na	above threshold
v48_d101_oral	14019	T	C	0.022	280	253	6	6	50	50	synonymous variant	gene_UL9	p.Gly10Gly	na	below threshold
v48_d101_oral	14461	C	T	0.0201	172	169	4	3	57.14	42.86	synonymous variant	gene_UL10	p.Leu157Leu	yes	above threshold
v48_d101_oral	14625	T	C	0.0426	171	98	7	5	58.33	41.67	synonymous variant	gene_UL10	p.Val211Val	yes	below threshold
v48_d101_oral	14760	G	T	0.0302	273	111	8	4	66.67	33.33	synonymous variant	gene_UL10	p.Leu256Leu	yes	below threshold
v48_d101_oral	14889	A	C	0.0328	198	214	6	8	42.86	57.14	synonymous variant	gene_UL10	p.Ala299Ala	yes	below threshold
v48_d101_oral	15042	G	A	0.0565	116	118	7	7	50	50	synonymous variant	gene_UL10	p.Arg350Arg	na	below threshold
v48_d101_oral	15683	G	T	0.0256	291	431	8	11	42.11	57.89	non-synonymous variant	gene_UL11	p.Leu64Met	na	below threshold
v48_d101_oral	15926	G	A	0.0361	317	298	12	11	52.17	47.83	synonymous variant	gene_UL12	p.Tyr581Tyr	na	above threshold
v48_d101_oral	17348	G	A	0.0234	423	369	12	7	63.16	36.84	synonymous variant	gene_UL12	p.Pro107Pro	na	below threshold
v48_d101_oral	17537	T	C	0.0221	313	85	5	4	55.56	44.44	synonymous variant	gene_UL12	p.Leu44Leu	na	below threshold
v48_d101_oral	17614	A	G	0.0285	238	341	8	9	47.06	52.94	non-synonymous variant	gene_UL12	p.Ser19Pro	yes	below threshold
v48_d101_oral	17655	C	A	0.0281	276	311	11	6	64.71	35.29	non-synonymous variant	gene_UL12	p.Gly5Val	yes	below threshold
v48_d101_oral	17919	G	T	0.0231	514	499	12	12	50	50	synonymous variant	gene_UL13	p.Val455Val	na	below threshold
v48_d101_oral	18513	A	G	0.0336	520	545	17	20	45.95	54.05	synonymous variant	gene_UL13	p.Phe257Phe	na	above threshold
v48_d101_oral	18870	T	G	0.0357	540	406	19	16	54.29	45.71	synonymous variant	gene_UL13	p.Ala138Ala	na	below threshold
v48_d101_oral	19774	G	A	0.0352	99	93	3	4	42.86	57.14	intergenic variant	gene_UL11	na	na	below threshold
v48_d101_oral	19923	A	C	0.0241	178	146	4	4	50	50	synonymous variant	gene_UL15	p.Leu41Leu	na	below threshold
v48_d101_oral	20604	A	G	0.0304	158	129	4	5	44.44	55.56	synonymous variant	gene_UL15	p.Leu268Leu	na	below threshold
v48_d101_oral	21076	T	C	0.0264	244	308	7	8	46.67	53.33	synonymous variant	gene_UL16	p.Pro335Pro	na	above threshold
v48_d101_oral	21925	G	T	0.0235	149	307	4	7	36.36	63.64	synonymous variant	gene_UL16	p.Val52Val	na	below threshold
v48_d101_oral	25592	T	C	0.0249	232	159	4	6	40	60	synonymous variant	gene_UL15	p.Val734Val	na	above threshold
v48_d101_oral	25965	G	A	0.0469	97	147	5	7	41.67	58.33	non-synonymous variant	gene_UL18	p.Ala292Val	na	below threshold
v48_d101_oral	25994	T	C	0.0596	135	148	6	12	33.33	66.67	synonymous variant	gene_UL18	p.Ala282Ala	yes	below threshold
v48_d101_oral	26056	T	C	0.0337	213	189	7	7	50	50	non-synonymous variant	gene_UL18	p.Met262Val	yes	below threshold
v48_d101_oral	26782	T	C	0.0935	220	61	12	17	41.38	58.62	non-synonymous variant	gene_UL18	p.Asn20Asp	na	below threshold
v48_d101_oral	26928	G	A	0.0348	536	239	20	8	71.43	28.57	intergenic variant	gene_UL16	na	yes	below threshold
v48_d101_oral	27716	C	T	0.0233	216	203	5	5	50	50	non-synonymous variant	gene_UL19	p.Arg1201Gln	na	below threshold
v48_d101_oral	27772	A	G	0.0303	205	179	7	5	58.33	41.67	synonymous variant	gene_UL19	p.Asp1182Asp	yes	below threshold
v48_d101_oral	28378	T	C	0.0346	301	174	10	7	58.82	41.18	synonymous variant	gene_UL19	p.Leu980Leu	na	below threshold
v48_d101_oral	29020	C	T	0.041	190	91	9	3	75	25	synonymous variant	gene_UL19	p.Ala766Ala	na	below threshold
v48_d101_oral	30226	A	G	0.0379	160	221	7	8	46.67	53.33	synonymous variant	gene_UL19	p.Arg364Arg	na	below threshold
v48_d101_oral	30292	C	T	0.0397	108	158	4	7	36.36	63.64	synonymous variant	gene_UL19	p.Glu342Glu	yes	not detected
v48_d101_oral	30793	C	T	0.0344	223	170	8	6	57.14	42.86	synonymous variant	gene_UL19	p.Ala175Ala	na	below threshold
v48_d101_oral	31210	A	G	0.0439	186	359	14	11	56	44	synonymous variant	gene_UL19	p.Phe36Phe	na	below threshold
v48_d101_oral	31309	A	G	0.0289	310	361	11	9	55	45	synonymous variant	gene_UL19	p.Ala3Ala	yes	below threshold
v48_d101_oral	31787	A	C	0.0219	352	407	8	9	47.06	52.94	non-synonymous variant	gene_UL20	p.Phe163Cys	na	below threshold
v48_d101_oral	32215	A	G	0.0203	401	368	8	8	50	50	synonymous variant	gene_UL20	p.Phe20Phe	na	below threshold
v48_d101_oral	32703	T	C	0.0208	293	319	8	5	61.54	38.46	intergenic variant	gene_UL19	na	na	below threshold
v48_d101_oral	32765	G	T	0.0286	238	271	8	7	53.33	46.67	intergenic variant	gene_UL19	na	yes	below threshold
v48_d101_oral	33285	G	A	0.0268	214	258	7	6	53.85	46.15	synonymous variant	gene_UL21	p.Gln142Gln	na	below threshold
v48_d101_oral	34200	G	C	0.0429	92	109	4	5	44.44	55.56	synonymous variant	gene_UL21	p.Pro447Pro	na	below threshold
v48_d101_oral	34468	A	C	0.0305	212	41	6	2	75	25	intergenic variant	gene_UL19	na	yes	below threshold
v48_d101_oral	34535	G	A	0.0228	342	42	8	1	88.89	11.11	intergenic variant	gene_UL19	na	yes	below threshold
v48_d101_oral	36479	T	G	0.0217	182	132	5	2	71.43	28.57	non-synonymous variant	gene_UL22	p.Tyr230Ser	no	below threshold
v48_d101_oral	36705	G	A	0.0217	143	217	3	5	37.5	62.5	synonymous variant	gene_UL22	p.Leu155Leu	na	below threshold
v48_d101_oral	37899	A	G	0.0441	244	190	9	11	45	55	non-synonymous variant	gene_UL23	p.Val230Ala	na	below threshold
v48_d101_oral	38322	T	C	0.0326	265	268	9	9	50	50	non-synonymous variant	gene_UL23	p.Gln89Arg	na	below threshold
v48_d101_oral	38417	A	G	0.0324	259	248	9	8	52.94	47.06	synonymous variant	gene_UL23	p.Pro57Pro	yes	below threshold
v48_d101_oral	38463	A	G	0.0318	318	290	9	11	45	55	non-synonymous variant	gene_UL23	p.Leu42Pro	yes	below threshold
v48_d101_oral	38934	C	T	0.0451	158	223	7	11	38.89	61.11	non-synonymous variant	gene_UL24	p.Pro138Leu	na	below threshold
v48_d101_oral	39136	T	C	0.0375	113	118	5	4	55.56	44.44	synonymous variant	gene_UL24	p.Ala205Ala	no	below threshold
v48_d101_oral	40904	A	C	0.0409	220	201	8	10	44.44	55.56	synonymous variant	gene_UL25	p.Gly436Gly	na	below threshold
v48_d101_oral	41548	A	C	0.0373	183	305	7	12	36.84	63.16	intergenic variant	gene_UL22	na	na	below threshold
v48_d101_oral	41633	A	C	0.0251	309	386	7	11	38.89	61.11	synonymous variant	gene_UL26	p.Pro15Pro	yes	below threshold
v48_d101_oral	42035	A	C	0.0398	70	99	2	5	28.57	71.43	synonymous variant	gene_UL26	p.Val149Val	na	below threshold
v48_d101_oral	42062	T	C	0.0482	64	94	3	5	37.5	62.5	synonymous variant	gene_UL26	p.Leu158Leu	yes	below threshold
v48_d101_oral	42171	C	A	0.0537	106	88	6	5	54.55	45.45	non-synonymous variant	gene_UL26	p.Leu195Ile	yes	below threshold
v48_d101_oral	42179	A	G	0.0516	111	91	6	5	54.55	45.45	synonymous variant	gene_UL26	p.Leu197Leu	yes	below threshold
v48_d101_oral	42185	A	G	0.0489	118	96	6	5	54.55	45.45	synonymous variant	gene_UL26	p.Gly199Gly	yes	below threshold
v48_d101_oral	43135	G	T	0.0369	84	125	3	5	37.5	62.5	non-synonymous variant	gene_UL26	p.Gly516Val	na	below threshold
v48_d101_oral	43518	A	G	0.0787	267	84	26	4	86.67	13.33	intergenic variant	gene_UL23	na	na	below threshold
v48_d101_oral	44436	G	A	0.0381	369	414	15	16	48.39	51.61	synonymous variant	gene_UL27	p.Phe716Phe	na	below threshold
v48_d101_oral	44655	A	G	0.0458	243	278	8	17	32	68	synonymous variant	gene_UL27	p.Phe643Phe	na	below threshold
v48_d101_oral	44931	T	G	0.0636	220	89	13	8	61.9	38.1	synonymous variant	gene_UL27	p.Ala551Ala	na	below threshold
v48_d101_oral	45282	G	A	0.0402	332	336	16	12	57.14	42.86	synonymous variant	gene_UL27	p.Ile434Ile	na	below threshold
v48_d101_oral	45363	A	C	0.0369	378	405	13	17	43.33	56.67	synonymous variant	gene_UL27	p.Val407Val	yes	below threshold
v48_d101_oral	45555	A	G	0.0216	378	393	10	7	58.82	41.18	synonymous variant	gene_UL27	p.Asn343Asn	yes	below threshold
v48_d101_oral	45870	A	G	0.0214	322	318	6	8	42.86	57.14	synonymous variant	gene_UL27	p.Asn238Asn	na	below threshold
v48_d101_oral	47197	T	C	0.0263	189	256	5	7	41.67	58.33	synonymous variant	gene_UL28	p.Ala584Ala	na	below threshold
v48_d101_oral	48613	G	C	0.0459	68	202	5	8	38.46	61.54	synonymous variant	gene_UL28	p.Thr112Thr	na	below threshold
v48_d101_oral	51169	C	T	0.0565	88	79	5	5	50	50	synonymous variant	gene_UL29	p.Leu558Leu	na	below threshold
v48_d101_oral	53788	T	C	0.0552	81	90	3	7	30	70	non-synonymous variant	gene_UL30	p.Cys64Arg	na	below threshold
v48_d101_oral	54618	T	C	0.0429	207	172	10	7	58.82	41.18	synonymous variant	gene_UL30	p.Asp340Asp	na	below threshold
v48_d101_oral	54738	C	A	0.0353	176	261	8	8	50	50	synonymous variant	gene_UL30	p.Ala380Ala	yes	below threshold
v48_d101_oral	55612	A	G	0.0319	179	155	5	6	45.45	54.55	non-synonymous variant	gene_UL30	p.Asn672Asp	na	below threshold
v48_d101_oral	56181	A	G	0.0651	119	39	8	3	72.73	27.27	synonymous variant	gene_UL30	p.Gln861Gln	na	below threshold
v48_d101_oral	56356	C	T	0.0259	204	209	7	4	63.64	36.36	non-synonymous variant	gene_UL30	p.Pro920Ser	yes	below threshold
v48_d101_oral	56969	C	A	0.0732	104	48	5	7	41.67	58.33	non-synonymous variant	gene_UL30	p.Pro1124His	na	below threshold
v48_d101_oral	57220	A	G	0.0349	442	415	13	18	41.94	58.06	non-synonymous variant	gene_UL30	p.Thr1208Ala	na	below threshold
v48_d101_oral	57896	T	G	0.0231	127	333	7	4	63.64	36.36	synonymous variant	gene_UL31	p.Val92Val	na	below threshold
v48_d101_oral	57950	A	C	0.0323	171	278	9	6	60	40	non-synonymous variant	gene_UL31	p.Asp74Glu	yes	below threshold
v48_d101_oral	58415	A	G	0.0351	198	296	7	11	38.89	61.11	synonymous variant	gene_UL32	p.Leu514Leu	na	below threshold
v48_d101_oral	59134	A	C	0.0302	294	252	9	8	52.94	47.06	non-synonymous variant	gene_UL32	p.Val274Gly	na	below threshold
v48_d101_oral	59905	T	G	0.0543	150	146	8	9	47.06	52.94	non-synonymous variant	gene_UL32	p.Glu17Ala	na	below threshold
v48_d101_oral	59936	C	T	0.0445	161	161	7	8	46.67	53.33	non-synonymous variant	gene_UL32	p.Gly7Arg	yes	below threshold
v48_d101_oral	60150	G	A	0.0562	127	125	8	7	53.33	46.67	synonymous variant	gene_UL33	p.Leu66Leu	na	below threshold
v48_d101_oral	60221	A	T	0.0524	126	127	9	5	64.29	35.71	non-synonymous variant	gene_UL33	p.Asp90Val	yes	below threshold
v48_d101_oral	60422	G	T	0.0227	136	165	4	3	57.14	42.86	intergenic variant	gene_UL31	na	na	not detected
v48_d101_oral	60449	C	A	0.0265	156	174	4	5	44.44	55.56	non-synonymous variant	gene_UL34	p.Pro9Thr	yes	below threshold
v48_d101_oral	60685	C	A	0.021	259	253	7	4	63.64	36.36	synonymous variant	gene_UL34	p.Ile87Ile	na	below threshold
v48_d101_oral	60750	T	G	0.0394	232	231	11	8	57.89	42.11	non-synonymous variant	gene_UL34	p.Val109Gly	yes	below threshold
v48_d101_oral	60842	A	C	0.036	214	241	8	9	47.06	52.94	non-synonymous variant	gene_UL34	p.Ile140Leu	yes	below threshold
v48_d101_oral	61126	A	C	0.0443	171	196	10	7	58.82	41.18	synonymous variant	gene_UL34	p.Arg234Arg	na	below threshold
v48_d101_oral	61166	T	A	0.0414	186	208	9	8	52.94	47.06	non-synonymous variant	gene_UL34	p.Phe248Ile	yes	below threshold
v48_d101_oral	61320	T	A	0.0959	67	131	11	10	52.38	47.62	intergenic variant	gene_UL31	na	yes	not detected
v48_d101_oral	61348	T	G	0.0874	63	104	9	7	56.25	43.75	intergenic variant	gene_UL31	na	yes	below threshold
v48_d101_oral	62173	T	C	0.0509	292	471	18	23	43.9	56.1	non-synonymous variant	gene_UL36	p.Thr2985Ala	na	below threshold
v48_d101_oral	62973	A	G	0.0305	375	260	11	9	55	45	non-synonymous variant	gene_UL36	p.Phe2718Ser	na	below threshold
v48_d101_oral	63018	A	G	0.0216	328	171	7	4	63.64	36.36	non-synonymous variant	gene_UL36	p.Leu2703Pro	yes	below threshold
v48_d101_oral	63583	T	C	0.0322	146	155	4	6	40	60	non-synonymous variant	gene_UL36	p.Thr2515Ala	na	below threshold
v48_d101_oral	64421	A	C	0.0368	260	263	9	11	45	55	synonymous variant	gene_UL36	p.Ala2235Ala	na	below threshold
v48_d101_oral	64862	G	C	0.0449	65	190	6	6	50	50	non-synonymous variant	gene_UL36	p.His2088Gln	na	below threshold
v48_d101_oral	64946	A	C	0.0382	126	176	4	8	33.33	66.67	synonymous variant	gene_UL36	p.Thr2060Thr	yes	below threshold
v48_d101_oral	65038	A	G	0.0245	278	280	6	8	42.86	57.14	non-synonymous variant	gene_UL36	p.Phe2030Leu	yes	below threshold
v48_d101_oral	65257	A	G	0.0248	138	177	4	4	50	50	synonymous variant	gene_UL36	p.Leu1957Leu	na	below threshold
v48_d101_oral	65974	T	C	0.0693	44	50	3	4	42.86	57.14	non-synonymous variant	gene_UL36	p.Thr1718Ala	na	not detected
v48_d101_oral	65992	G	A	0.0642	49	53	3	4	42.86	57.14	synonymous variant	gene_UL36	p.Leu1712Leu	yes	not detected
v48_d101_oral	66791	C	G	0.0291	256	177	7	6	53.85	46.15	synonymous variant	gene_UL36	p.Leu1445Leu	na	below threshold
v48_d101_oral	67007	T	C	0.0384	201	250	9	9	50	50	synonymous variant	gene_UL36	p.Glu1373Glu	na	below threshold
v48_d101_oral	67097	A	C	0.0693	74	114	6	8	42.86	57.14	synonymous variant	gene_UL36	p.Gly1343Gly	yes	below threshold
v48_d101_oral	67117	A	G	0.1	62	100	7	11	38.89	61.11	synonymous variant	gene_UL36	p.Leu1337Leu	yes	below threshold
v48_d101_oral	67187	G	C	0.069	39	69	3	5	37.5	62.5	synonymous variant	gene_UL36	p.Leu1313Leu	yes	below threshold
v48_d101_oral	67485	A	C	0.0744	77	35	4	5	44.44	55.56	non-synonymous variant	gene_UL36	p.Val1214Gly	na	below threshold
v48_d101_oral	67667	T	C	0.0231	289	259	6	7	46.15	53.85	synonymous variant	gene_UL36	p.Ala1153Ala	yes	below threshold
v48_d101_oral	68626	G	A	0.0223	218	265	7	4	63.64	36.36	non-synonymous variant	gene_UL36	p.Pro834Ser	na	below threshold
v48_d101_oral	68636	G	T	0.0298	207	249	8	6	57.14	42.86	synonymous variant	gene_UL36	p.Leu830Leu	yes	below threshold
v48_d101_oral	68708	T	C	0.0476	138	182	8	8	50	50	synonymous variant	gene_UL36	p.Leu806Leu	yes	below threshold
v48_d101_oral	69494	A	G	0.0439	157	170	8	7	53.33	46.67	synonymous variant	gene_UL36	p.Ala544Ala	na	below threshold
v48_d101_oral	69783	A	C	0.0282	243	170	7	5	58.33	41.67	non-synonymous variant	gene_UL36	p.Val448Gly	na	below threshold
v48_d101_oral	69784	C	T	0.0307	242	168	7	6	53.85	46.15	non-synonymous variant	gene_UL36	p.Val448Ile	yes	below threshold
v48_d101_oral	70949	G	A	0.0226	169	177	5	3	62.5	37.5	synonymous variant	gene_UL36	p.Val59Val	na	below threshold
v48_d101_oral	71294	C	T	0.0264	155	176	3	6	33.33	66.67	intergenic variant	gene_UL36	na	na	below threshold
v48_d101_oral	72432	A	G	0.0504	148	97	8	5	61.54	38.46	synonymous variant	gene_UL37	p.Leu770Leu	na	below threshold
v48_d101_oral	72435	G	A	0.0435	148	94	7	4	63.64	36.36	synonymous variant	gene_UL37	p.Leu769Leu	yes	below threshold
v48_d101_oral	76015	T	A	0.0232	145	150	2	5	28.57	71.43	non-synonymous variant	gene_UL38	p.Leu277His	na	below threshold
v48_d101_oral	76535	T	C	0.0391	93	79	4	3	57.14	42.86	synonymous variant	gene_UL38	p.Ile450Ile	na	below threshold
v48_d101_oral	76830	A	C	0.0295	276	382	7	13	35	65	intergenic variant	gene_UL37	na	na	below threshold
v48_d101_oral	77386	A	G	0.0291	165	102	5	3	62.5	37.5	non-synonymous variant	gene_UL39	p.Thr97Ala	na	below threshold
v48_d101_oral	81137	T	C	0.0285	201	242	8	5	61.54	38.46	synonymous variant	gene_UL40	p.Ile186Ile	na	below threshold
v48_d101_oral	81924	A	G	0.0242	335	392	8	10	44.44	55.56	synonymous variant	gene_UL41	p.Ile456Ile	na	below threshold
v48_d101_oral	81942	C	A	0.0217	371	394	7	10	41.18	58.82	synonymous variant	gene_UL41	p.Ser450Ser	yes	below threshold
v48_d101_oral	82171	C	A	0.0279	398	403	12	11	52.17	47.83	non-synonymous variant	gene_UL41	p.Arg374Leu	yes	below threshold
v48_d101_oral	82342	G	A	0.0207	417	341	7	9	43.75	56.25	non-synonymous variant	gene_UL41	p.Thr317Met	na	below threshold
v48_d101_oral	83607	G	A	0.0211	160	212	3	5	37.5	62.5	intergenic variant	gene_UL41	na	na	below threshold
v48_d101_oral	84782	T	C	0.0423	222	208	8	11	42.11	57.89	non-synonymous variant	gene_UL42	p.Phe339Ser	na	below threshold
v48_d101_oral	84909	G	T	0.0228	140	203	3	5	37.5	62.5	synonymous variant	gene_UL42	p.Pro381Pro	yes	not detected
v48_d101_oral	84914	T	C	0.0235	133	200	3	5	37.5	62.5	non-synonymous variant	gene_UL42	p.Leu383Pro	yes	below threshold
v48_d101_oral	85250	T	C	0.0324	162	137	5	5	50	50	intergenic variant	gene_UL41	na	na	below threshold
v48_d101_oral	86962	C	T	0.036	246	129	10	4	71.43	28.57	intergenic variant	gene_UL41	na	na	below threshold
v48_d101_oral	87994	T	C	0.0469	124	140	7	6	53.85	46.15	synonymous variant	gene_UL44	p.Thr344Thr	na	below threshold
v48_d101_oral	89561	T	C	0.0468	362	147	16	9	64	36	synonymous variant	gene_UL46	p.Ser682Ser	na	below threshold
v48_d101_oral	90860	T	C	0.0374	230	207	11	6	64.71	35.29	synonymous variant	gene_UL46	p.Arg249Arg	na	below threshold
v48_d101_oral	92016	T	C	0.0352	170	186	7	6	53.85	46.15	synonymous variant	gene_UL47	p.Ala585Ala	na	below threshold
v48_d101_oral	93666	T	C	0.0427	90	67	4	3	57.14	42.86	synonymous variant	gene_UL47	p.Gly35Gly	na	below threshold
v48_d101_oral	93905	C	T	0.0309	161	153	4	6	40	60	intergenic variant	gene_UL46	na	na	below threshold
v48_d101_oral	94010	T	C	0.0584	127	131	7	9	43.75	56.25	intergenic variant	gene_UL46	na	yes	below threshold
v48_d101_oral	94215	T	G	0.0223	404	385	8	10	44.44	55.56	intergenic variant	gene_UL46	na	na	below threshold
v48_d101_oral	94375	C	A	0.0265	272	169	8	4	66.67	33.33	synonymous variant	gene_UL48	p.Gly454Gly	na	below threshold
v48_d101_oral	94564	A	C	0.0214	217	241	4	6	40	60	non-synonymous variant	gene_UL48	p.Asp391Glu	yes	below threshold
v48_d101_oral	94711	T	C	0.0258	221	232	5	7	41.67	58.33	synonymous variant	gene_UL48	p.Ala342Ala	yes	below threshold
v48_d101_oral	94906	A	G	0.0357	196	101	8	3	72.73	27.27	synonymous variant	gene_UL48	p.Asn277Asn	na	below threshold
v48_d101_oral	95953	G	A	0.0465	208	223	11	10	52.38	47.62	intergenic variant	gene_UL46	na	na	below threshold
v48_d101_oral	96025	T	C	0.0483	235	258	13	12	52	48	intergenic variant	gene_UL46	na	yes	below threshold
v48_d101_oral	96739	T	C	0.0273	125	123	4	3	57.14	42.86	synonymous variant	gene_UL49	p.Pro104Pro	na	below threshold
v48_d101_oral	96856	G	A	0.0367	216	178	8	7	53.33	46.67	synonymous variant	gene_UL49	p.Tyr65Tyr	yes	below threshold
v48_d101_oral	96899	T	G	0.035	310	242	10	10	50	50	non-synonymous variant	gene_UL49	p.Gln51Pro	yes	below threshold
v48_d101_oral	96902	T	C	0.0489	305	240	14	14	50	50	non-synonymous variant	gene_UL49	p.His50Arg	yes	below threshold
v48_d101_oral	96906	A	C	0.0372	319	251	12	10	54.55	45.45	non-synonymous variant	gene_UL49	p.Ser49Ala	yes	below threshold
v48_d101_oral	96966	C	A	0.0306	408	352	14	10	58.33	41.67	non-synonymous variant	gene_UL49	p.Gly29Cys	yes	below threshold
v48_d101_oral	97019	G	T	0.024	474	420	10	12	45.45	54.55	non-synonymous variant	gene_UL49	p.Pro11Gln	yes	below threshold
v48_d101_oral	97023	C	A	0.0241	473	419	10	12	45.45	54.55	non-synonymous variant	gene_UL49	p.Gly10Cys	yes	below threshold
v48_d101_oral	97896	C	T	0.0369	197	168	8	6	57.14	42.86	synonymous variant	gene_UL50	p.Cys76Cys	na	below threshold
v48_d101_oral	98153	A	C	0.033	123	140	4	5	44.44	55.56	non-synonymous variant	gene_UL50	p.Glu162Ala	na	below threshold
v48_d101_oral	98183	C	A	0.0256	122	144	3	4	42.86	57.14	non-synonymous variant	gene_UL50	p.Ala172Asp	yes	below threshold
v48_d101_oral	98322	C	T	0.0402	96	119	5	4	55.56	44.44	synonymous variant	gene_UL50	p.Asp218Asp	yes	below threshold
v48_d101_oral	98508	A	C	0.0798	92	81	8	7	53.33	46.67	synonymous variant	gene_UL50	p.Val280Val	na	below threshold
v48_d101_oral	98518	G	A	0.0859	98	83	8	9	47.06	52.94	non-synonymous variant	gene_UL50	p.Val284Ile	yes	below threshold
v48_d101_oral	98532	C	T	0.0892	105	89	9	10	47.37	52.63	synonymous variant	gene_UL50	p.Leu288Leu	yes	below threshold
v48_d101_oral	98541	T	C	0.0822	109	92	10	8	55.56	44.44	synonymous variant	gene_UL50	p.Val291Val	yes	above threshold
v48_d101_oral	98580	T	C	0.0676	153	109	9	10	47.37	52.63	synonymous variant	gene_UL50	p.Leu304Leu	yes	below threshold
v48_d101_oral	98586	T	C	0.0667	159	106	9	10	47.37	52.63	synonymous variant	gene_UL50	p.Val306Val	yes	below threshold
v48_d101_oral	98788	G	A	0.0346	390	168	9	11	45	55	intergenic variant	gene_UL48	na	yes	below threshold
v48_d101_oral	98789	C	T	0.0344	394	167	9	11	45	55	intergenic variant	gene_UL48	na	yes	below threshold
v48_d101_oral	99007	G	T	0.0204	519	535	11	11	50	50	synonymous variant	gene_UL51	p.Arg222Arg	na	below threshold
v48_d101_oral	99104	G	A	0.0228	262	339	6	8	42.86	57.14	synonymous variant	gene_UL51	p.His189His	yes	below threshold
v48_d101_oral	99440	C	G	0.022	276	213	6	5	54.55	45.45	synonymous variant	gene_UL51	p.Ala77Ala	na	below threshold
v48_d101_oral	99552	G	A	0.0284	250	127	5	6	45.45	54.55	non-synonymous variant	gene_UL51	p.Ala40Val	yes	below threshold
v48_d101_oral	103931	A	G	0.0273	469	422	10	15	40	60	intergenic variant	gene_UL51	na	na	below threshold
v48_d101_oral	104384	A	C	0.0392	246	318	10	13	43.48	56.52	intergenic variant	gene_UL51	na	na	below threshold
v48_d101_oral	104398	G	A	0.0428	225	289	10	13	43.48	56.52	synonymous variant	gene_UL54	p.Ala2Ala	yes	below threshold
v48_d101_oral	106048	G	T	0.0339	341	200	10	9	52.63	47.37	intergenic variant	gene_UL55	na	na	below threshold
v48_d101_oral	106090	T	C	0.039	239	278	12	9	57.14	42.86	intergenic variant	gene_UL55	na	yes	below threshold
v48_d101_oral	107412	A	G	0.0385	350	349	13	15	46.43	53.57	non-synonymous variant	gene_UL56	p.Leu58Ser	na	below threshold
v48_d101_oral	110370	C	T	0.0395	207	449	12	15	44.44	55.56	intergenic variant	gene_UL56	na	na	below threshold
v48_d101_oral	111169	A	C	0.0269	343	234	12	4	75	25	intergenic variant	gene_UL56	na	na	below threshold
v48_d101_oral	111892	T	C	0.0201	418	408	8	9	47.06	52.94	non-synonymous variant	gene_RL2	p.Thr582Ala	na	below threshold
v48_d101_oral	113271	T	C	0.0373	357	314	14	12	53.85	46.15	synonymous variant	gene_RL2	p.Thr167Thr	na	below threshold
v48_d101_oral	113801	T	C	0.0292	188	411	5	13	27.78	72.22	intergenic variant	hsv1-mir-H1	na	na	below threshold
v48_d101_oral	114349	C	T	0.0237	369	372	8	10	44.44	55.56	intergenic variant	hsv1-mir-H1	na	na	below threshold
v48_d101_oral	114395	G	T	0.024	407	366	9	10	47.37	52.63	intergenic variant	hsv1-mir-H1	na	yes	below threshold
v48_d101_oral	115177	A	G	0.0246	737	846	19	21	47.5	52.5	intergenic variant	gene_RL2	na	na	below threshold
v48_d101_oral	115298	C	G	0.0239	173	192	5	4	55.56	44.44	intergenic variant	gene_RL2	na	yes	below threshold
v48_d101_oral	115317	A	C	0.0357	119	124	5	4	55.56	44.44	intergenic variant	gene_RL2	na	yes	not detected
v48_d101_oral	115979	C	T	0.0825	781	398	73	33	68.87	31.13	non-synonymous variant	gene_RL1	p.Asp75Asn	na	below threshold
v48_d101_oral	116873	A	G	0.099	44	47	4	6	40	60	intergenic variant	gene_RL2	na	na	below threshold
v48_d101_oral	117005	C	T	0.0339	156	129	7	3	70	30	intergenic variant	gene_RL2	na	na	below threshold
v48_d101_oral	117031	T	C	0.0264	176	156	6	3	66.67	33.33	intergenic variant	gene_RL2	na	yes	below threshold
v48_d101_oral	117130	G	T	0.072	106	126	9	9	50	50	non-synonymous variant	gene_RS1	p.Asp1275Glu	yes	below threshold
v48_d101_oral	117136	T	C	0.0789	97	113	9	9	50	50	synonymous variant	gene_RS1	p.Arg1273Arg	yes	below threshold
v48_d101_oral	120986	A	G	0.0252	181	477	8	9	47.06	52.94	intergenic variant	gene_RL1	na	na	below threshold
v48_d101_oral	121345	A	G	0.033	131	250	6	7	46.15	53.85	intergenic variant	gene_RS1	na	na	below threshold
v48_d101_oral	121940	A	C	0.0399	302	203	12	9	57.14	42.86	intergenic variant	gene_RS1	na	na	below threshold
v48_d101_oral	122407	G	A	0.0342	298	264	7	13	35	65	intergenic variant	gene_RS1	na	na	below threshold
v48_d101_oral	122969	T	G	0.0662	37	104	3	7	30	70	synonymous variant	gene_US1	p.Ser175Ser	na	below threshold
v48_d101_oral	123820	T	C	0.0318	482	518	17	16	51.52	48.48	intergenic variant	gene_RS1	na	na	below threshold
v48_d101_oral	123968	G	A	0.0419	351	403	14	19	42.42	57.58	non-synonymous variant	gene_US2	p.Pro254Leu	yes	below threshold
v48_d101_oral	123969	G	A	0.0417	356	401	15	18	45.45	54.55	non-synonymous variant	gene_US2	p.Pro254Ser	yes	below threshold
v48_d101_oral	123970	G	A	0.0418	354	400	15	18	45.45	54.55	synonymous variant	gene_US2	p.Ile253Ile	yes	below threshold
v48_d101_oral	124077	T	G	0.0637	182	318	12	22	35.29	64.71	synonymous variant	gene_US2	p.Arg218Arg	yes	below threshold
v48_d101_oral	131197	A	G	0.0504	310	350	15	20	42.86	57.14	synonymous variant	gene_US8	p.Gln51Gln	na	below threshold
v48_d101_oral	132239	A	G	0.0436	300	271	14	12	53.85	46.15	non-synonymous variant	gene_US8	p.Lys399Glu	na	below threshold
v48_d101_oral	133263	G	A	0.1828	94	125	24	25	48.98	51.02	non-synonymous variant	gene_US9	p.Arg50His	na	below threshold
v48_d101_oral	133669	T	G	0.1168	254	180	35	24	59.32	40.68	intergenic variant	gene_US6	na	na	below threshold
